# Supplementary material for: catena-Poly[[(acetato-κ2 O,O′)(methanol-κO)cadmium(II)]-μ-[1,2-bis­(1H-benzimid­azol-2-yl)ethane]-κ2 N 3:N 3′-[(acetato-κ2 O,O′)(methanol-κO)cadmium(II)]-di-μ-chlorido]
Source: Acta Crystallogr Sect E Struct Rep Online. 2010 Apr 28;66(Pt 5):m578. doi: 10.1107/S1600536810014753 (PMC2979110; doi:10.1107/S1600536810014753)
Supplement: Supplementary file 2 [file e-66-0m578-Isup2.hkl]

# 
# h,k,l, Fc-squared, Fo-squared, sigma(Fo-squared) and status flag 
# 
data_I
_shelx_title ' p-1 in P-1' 
_shelx_refln_list_code          4 
_shelx_F_calc_maximum      126.36 
_exptl_crystal_F_000       366.00 
_reflns_d_resolution_high  0.7602 
 
loop_ 
 _symmetry_equiv_pos_as_xyz 
 'x, y, z' 
 '-x, -y, -z' 
 
_cell_length_a     7.3983 
_cell_length_b     9.6391 
_cell_length_c    10.2278 
_cell_angle_alpha  96.794 
_cell_angle_beta   98.154 
_cell_angle_gamma  90.452 
 
_shelx_F_squared_multiplier     1.000 
 
loop_ 
 _refln_index_h 
 _refln_index_k 
 _refln_index_l 
 _refln_F_squared_calc 
 _refln_F_squared_meas 
 _refln_F_squared_sigma 
 _refln_observed_status 
   2   0   0       83.88       82.43      2.03 o 
   3   0   0     5300.44     5378.14     51.39 o 
   4   0   0     3354.63     3375.55     28.55 o 
   5   0   0       19.07       21.23      3.10 o 
   6   0   0     1280.29     1325.13     21.95 o 
   7   0   0      760.80      784.98     20.65 o 
   8   0   0       79.15       84.72     13.15 o 
   9   0   0       95.04      112.71     12.82 o 
  -9   1   0      124.50      109.58     12.77 o 
  -8   1   0        7.08        3.85      1.76 o 
  -7   1   0      960.20      992.53     21.62 o 
  -6   1   0     1395.10     1427.66     22.43 o 
  -5   1   0       15.82       17.20      2.21 o 
  -4   1   0     1554.53     1511.19     13.03 o 
  -3   1   0     5481.80     5376.70     44.00 o 
  -2   1   0     2456.28     2416.11     16.69 o 
  -1   1   0     3033.55     3025.65     21.93 o 
   1   1   0     1060.20     1047.68      8.60 o 
   2   1   0        0.36        4.23      1.92 o 
   3   1   0     2124.44     2034.12     14.76 o 
   4   1   0     6313.17     6499.34     59.55 o 
   5   1   0      560.52      554.15     11.69 o 
   6   1   0      283.25      241.95      6.05 o 
   7   1   0      452.15      448.19     16.90 o 
   8   1   0      289.07      286.58     10.47 o 
   9   1   0       30.24       21.02      9.65 o 
  -9   2   0      228.29      201.58     23.70 o 
  -8   2   0      110.21      107.41     11.23 o 
  -7   2   0      314.97      347.93     27.39 o 
  -6   2   0     1136.31     1152.23     30.17 o 
  -5   2   0      376.65      375.87      9.23 o 
  -4   2   0        7.02       10.67      1.75 o 
  -3   2   0     8076.67     8019.41    117.45 o 
  -2   2   0     4828.06     4907.77     36.09 o 
  -1   2   0     2298.13     2276.61     13.77 o 
   0   2   0     2443.53     2384.59     16.09 o 
   1   2   0     9472.82     9175.10    107.90 o 
   2   2   0      461.24      446.27      5.47 o 
   3   2   0      936.58      881.79      8.35 o 
   4   2   0     4988.55     5200.00     75.63 o 
   5   2   0      754.78      764.85     13.13 o 
   6   2   0        9.21       16.20      4.00 o 
   7   2   0      614.36      645.81     14.51 o 
   8   2   0      372.22      371.60     12.15 o 
   9   2   0        0.22        2.56      3.32 o 
  -9   3   0      290.93      224.88     30.50 o 
  -8   3   0      233.41      252.74     13.58 o 
  -7   3   0       86.55       90.20      8.22 o 
  -6   3   0      784.57      782.32     20.87 o 
  -5   3   0     1006.36      989.56     14.31 o 
  -4   3   0       20.27       14.78      1.70 o 
  -3   3   0     4503.70     4813.39     92.55 o 
  -2   3   0     4991.45     4703.67     31.51 o 
  -1   3   0      309.41      304.26      3.36 o 
   0   3   0       49.71       42.78      1.31 o 
   1   3   0    10137.97     9763.94     62.22 o 
   2   3   0     3713.00     3873.96     29.09 o 
   3   3   0     1776.18     1826.95     16.54 o 
   4   3   0     2354.35     2418.09     31.76 o 
   5   3   0      984.52      988.64     16.54 o 
   6   3   0       52.74       53.89      5.96 o 
   7   3   0      655.40      655.33     16.65 o 
   8   3   0      102.77      105.74      5.77 o 
   9   3   0        4.00       10.23      5.41 o 
  -9   4   0      181.82      180.84     20.83 o 
  -8   4   0      119.90      116.84     13.05 o 
  -7   4   0        1.06        6.11      2.62 o 
  -6   4   0      536.90      562.91     20.11 o 
  -5   4   0     1237.62     1334.96     49.77 o 
  -4   4   0        0.88        9.31      7.43 o 
  -3   4   0      599.72      600.28     10.01 o 
  -2   4   0     2791.06     2712.09     20.83 o 
  -1   4   0      576.20      580.22      8.59 o 
   0   4   0       42.02       27.81      1.32 o 
   1   4   0     3327.84     3396.85     28.74 o 
   2   4   0      300.89      244.17     11.46 o 
   3   4   0      859.94      887.86     12.31 o 
   4   4   0      586.50      582.55     17.69 o 
   5   4   0      787.89      814.53     26.35 o 
   6   4   0        8.34       11.61      5.39 o 
   7   4   0       94.97      101.23      7.16 o 
   8   4   0       83.21       90.91     15.19 o 
   9   4   0       13.56       19.69      7.65 o 
  -8   5   0       51.31       68.48      9.27 o 
  -7   5   0        0.31        4.44      4.35 o 
  -6   5   0      470.09      449.82     21.40 o 
  -5   5   0      509.62      530.85     19.50 o 
  -4   5   0        5.16       12.45      3.25 o 
  -3   5   0      354.99      335.54      8.34 o 
  -2   5   0     1151.67     1195.17     12.41 o 
  -1   5   0     1108.57     1087.99      8.58 o 
   0   5   0     1439.21     1471.03     12.08 o 
   1   5   0     3090.79     3249.90     30.55 o 
   2   5   0     1443.31     1467.55     19.80 o 
   3   5   0       16.13       25.35      3.74 o 
   4   5   0      415.65      412.86      8.14 o 
   5   5   0      203.21      204.03      5.61 o 
   6   5   0        4.08        4.66      2.51 o 
   7   5   0      263.00      272.70     13.86 o 
   8   5   0      187.40      152.14     14.20 o 
  -8   6   0       49.72       27.26      8.19 o 
  -7   6   0        5.91        9.00      3.85 o 
  -6   6   0       22.82       31.74      7.63 o 
  -5   6   0      141.83      145.63      9.45 o 
  -4   6   0       48.17       46.27      9.57 o 
  -3   6   0       42.78       45.22      3.50 o 
  -2   6   0      463.16      436.57     10.38 o 
  -1   6   0      400.73      371.15      5.45 o 
   0   6   0     1192.82     1255.99     15.32 o 
   1   6   0      895.46      852.20     11.84 o 
   2   6   0      758.88      755.60     10.12 o 
   3   6   0       22.64       21.15      3.95 o 
   4   6   0      335.16      322.16      9.91 o 
   5   6   0      442.26      461.52     11.89 o 
   6   6   0       69.99       65.87      7.24 o 
   7   6   0       46.20       40.61      6.57 o 
   8   6   0      161.74      145.75     12.21 o 
  -8   7   0       50.62       54.50     13.67 o 
  -7   7   0        0.13        3.60      2.83 o 
  -6   7   0       34.01       29.80      5.39 o 
  -5   7   0      179.32      183.52     10.88 o 
  -4   7   0      100.70      107.62      6.06 o 
  -3   7   0       86.25       84.43      3.05 o 
  -2   7   0      519.86      531.85     11.20 o 
  -1   7   0       76.49       78.72      5.83 o 
   0   7   0      317.77      289.97      4.75 o 
   1   7   0     1489.20     1514.94     27.30 o 
   2   7   0      729.49      691.83     23.34 o 
   3   7   0       38.04       32.27      5.26 o 
   4   7   0      637.93      605.13     12.00 o 
   5   7   0      702.98      663.37     17.53 o 
   6   7   0       76.34       85.02      5.86 o 
   7   7   0       30.63       23.38      8.04 o 
  -7   8   0        7.58       10.47      4.91 o 
  -6   8   0       55.63       49.27     12.99 o 
  -5   8   0      213.74      213.60      9.24 o 
  -4   8   0       75.83       73.23      4.91 o 
  -3   8   0      409.23      396.70     15.39 o 
  -2   8   0      950.02      973.66     28.67 o 
  -1   8   0      235.61      219.51      7.14 o 
   0   8   0       65.07       70.01      3.18 o 
   1   8   0      680.84      662.01     15.84 o 
   2   8   0      251.59      274.55     12.49 o 
   3   8   0        7.83        6.22      1.94 o 
   4   8   0      622.00      574.79     13.96 o 
   5   8   0      529.39      547.37     15.08 o 
   6   8   0       97.54       94.90      6.39 o 
   7   8   0       30.83       22.99     10.41 o 
  -6   9   0       17.38        8.19      2.94 o 
  -5   9   0       61.10       84.94     19.34 o 
  -4   9   0        6.17       10.84      3.74 o 
  -3   9   0       53.08       54.69      9.94 o 
  -2   9   0      240.12      246.16     10.62 o 
  -1   9   0      173.00      178.94      9.60 o 
   0   9   0       14.16       18.28      3.87 o 
   1   9   0      163.00      176.92     16.07 o 
   2   9   0      603.33      619.27     16.65 o 
   3   9   0       78.65       74.76      7.29 o 
   4   9   0       61.29       55.75     12.36 o 
   5   9   0      321.68      312.01     13.98 o 
   6   9   0      114.45      105.67     18.79 o 
  -6  10   0       50.23       22.90     10.13 o 
  -5  10   0      286.41      277.43     21.03 o 
  -4  10   0      273.76      282.33     17.94 o 
  -3  10   0       15.28       22.11      4.09 o 
  -2  10   0      292.84      314.61     20.36 o 
  -1  10   0      363.06      388.25     15.45 o 
   0  10   0       66.33       65.36      6.99 o 
   1  10   0      199.56      218.23     17.33 o 
   2  10   0      528.42      510.27     30.17 o 
   3  10   0      121.96      127.90     10.42 o 
   4  10   0       25.16       16.74      6.84 o 
   5  10   0      191.28      200.00     11.80 o 
  -4  11   0      162.00      152.45     15.72 o 
  -3  11   0       18.70       47.83      7.69 o 
  -2  11   0       97.69       91.28      9.09 o 
  -1  11   0      403.84      393.49     19.25 o 
   0  11   0      141.18      154.48      6.55 o 
   1  11   0       53.37       38.21     13.31 o 
   2  11   0      358.15      406.91     13.24 o 
   3  11   0      147.17      150.26     21.46 o 
   4  11   0        0.90        6.30      3.36 o 
  -3  12   0       29.55       26.35     16.28 o 
  -2  12   0       12.95       13.80      7.83 o 
  -1  12   0      120.23      108.85     10.61 o 
   0  12   0       43.80       57.85     22.03 o 
   1  12   0        5.97        6.43      3.45 o 
   2  12   0       97.34       93.76     12.60 o 
  -2 -12   1       95.36      102.51     19.49 o 
  -1 -12   1       30.48       18.65      5.16 o 
   0 -12   1       45.35       48.02     17.59 o 
   1 -12   1      211.27      174.71     29.17 o 
   2 -12   1       77.34       73.19      9.66 o 
   3 -12   1        4.08        6.75      4.18 o 
  -4 -11   1       12.79       15.96      7.79 o 
  -3 -11   1       10.33       13.82      3.73 o 
  -2 -11   1      118.89      128.53      8.75 o 
  -1 -11   1       74.27       73.76      5.43 o 
   0 -11   1        3.60        3.68      2.84 o 
   1 -11   1      195.67      204.59     18.56 o 
   2 -11   1      219.64      201.14     14.93 o 
   3 -11   1       25.77       35.11      7.58 o 
   4 -11   1       76.56       47.19     20.73 o 
  -5 -10   1      157.87      140.20     13.38 o 
  -4 -10   1      159.81      139.89     11.91 o 
  -3 -10   1        0.19        4.11      3.57 o 
  -2 -10   1      344.72      302.55     12.79 o 
  -1 -10   1      548.33      538.64     10.60 o 
   0 -10   1        6.12       14.00      3.61 o 
   1 -10   1      169.86      162.52      7.93 o 
   2 -10   1      480.76      473.04     19.44 o 
   3 -10   1       86.54       69.92     11.05 o 
   4 -10   1       39.66       36.94     10.28 o 
   5 -10   1      124.03      122.84     17.17 o 
   6 -10   1       92.23      106.57     16.40 o 
  -6  -9   1        0.36        7.10      2.89 o 
  -5  -9   1      263.83      284.80     12.28 o 
  -4  -9   1      474.34      434.77     26.24 o 
  -3  -9   1       99.28       78.87     14.29 o 
  -2  -9   1      399.79      409.56     18.81 o 
  -1  -9   1     1083.50     1075.72     27.56 o 
   0  -9   1      155.26      155.49     12.95 o 
   1  -9   1      378.08      366.00      9.64 o 
   2  -9   1     1747.64     1769.74     36.44 o 
   3  -9   1      842.90      886.76     46.13 o 
   4  -9   1        9.00        6.58      3.92 o 
   5  -9   1      221.95      203.36      9.88 o 
   6  -9   1      259.79      246.99     18.71 o 
  -7  -8   1      139.95      125.80     15.81 o 
  -6  -8   1        0.89        4.36      3.23 o 
  -5  -8   1      264.43      290.79     12.58 o 
  -4  -8   1      719.72      692.00     21.48 o 
  -3  -8   1       15.70       22.55      5.56 o 
  -2  -8   1      648.92      640.30     12.06 o 
  -1  -8   1     1251.55     1228.44     21.06 o 
   0  -8   1      508.90      490.25     15.63 o 
   1  -8   1       26.28       29.62      2.88 o 
   2  -8   1      238.52      230.65      7.29 o 
   3  -8   1      468.10      461.78     13.89 o 
   4  -8   1        9.11        4.91      4.08 o 
   5  -8   1      221.59      216.39      7.79 o 
   6  -8   1      434.48      463.29     16.76 o 
   7  -8   1      166.45      161.27     12.10 o 
  -8  -7   1      128.16      102.00     16.74 o 
  -7  -7   1      341.42      325.43     22.25 o 
  -6  -7   1      203.38      208.89     13.44 o 
  -5  -7   1       19.63       19.17      5.04 o 
  -4  -7   1      729.83      716.98     13.82 o 
  -3  -7   1      237.67      245.93     13.34 o 
  -2  -7   1       22.61       27.44      2.80 o 
  -1  -7   1     1056.68     1077.57     23.61 o 
   0  -7   1     1700.90     1788.31     44.39 o 
   1  -7   1      130.76      121.44      3.13 o 
   2  -7   1      631.46      659.53     18.52 o 
   3  -7   1     1724.28     1758.45     25.48 o 
   4  -7   1      345.29      347.61     15.72 o 
   5  -7   1      125.68      115.93      8.81 o 
   6  -7   1      411.08      404.10     15.83 o 
   7  -7   1      210.77      231.22     13.01 o 
   8  -7   1        7.54        5.60      4.59 o 
  -8  -6   1      114.52      117.91     14.84 o 
  -7  -6   1      598.38      582.19     17.30 o 
  -6  -6   1      528.83      486.95     12.91 o 
  -5  -6   1       29.50       22.45      3.67 o 
  -4  -6   1      995.04     1016.84     16.93 o 
  -3  -6   1     1404.67     1395.46     17.77 o 
  -2  -6   1       10.60       18.57      6.33 o 
  -1  -6   1      409.94      426.65      6.69 o 
   0  -6   1     2809.72     2847.66     47.55 o 
   1  -6   1      360.86      349.09      6.27 o 
   2  -6   1      711.51      713.39      9.30 o 
   3  -6   1     1365.37     1391.80     27.62 o 
   4  -6   1      686.17      697.12     20.79 o 
   5  -6   1       51.39       41.80      7.10 o 
   6  -6   1      319.21      321.41     15.27 o 
   7  -6   1      198.78      218.16     40.93 o 
   8  -6   1        4.25        4.61      4.03 o 
  -8  -5   1       53.78       38.75      7.10 o 
  -7  -5   1      544.83      532.93     11.07 o 
  -6  -5   1      301.91      303.66     12.68 o 
  -5  -5   1       22.01       22.35      3.29 o 
  -4  -5   1      873.28      888.60     15.06 o 
  -3  -5   1     1996.69     1992.79     25.74 o 
  -2  -5   1      839.90      895.66     13.95 o 
  -1  -5   1        8.90        6.03      1.18 o 
   0  -5   1     1822.05     1693.83     18.62 o 
   1  -5   1      159.83      140.58      2.57 o 
   2  -5   1      681.13      658.91      9.25 o 
   3  -5   1      425.69      461.55     12.59 o 
   4  -5   1      210.96      178.46      7.62 o 
   5  -5   1       13.74       14.04      5.25 o 
   6  -5   1      229.25      222.70     13.04 o 
   7  -5   1      105.68      113.50     16.08 o 
   8  -5   1       17.11       21.87      6.34 o 
  -9  -4   1      111.15      101.84     11.97 o 
  -8  -4   1        0.09        3.44      1.41 o 
  -7  -4   1      335.87      362.20     15.02 o 
  -6  -4   1      487.76      483.99     11.05 o 
  -5  -4   1       21.10       33.70      4.27 o 
  -4  -4   1      869.68      902.25     13.73 o 
  -3  -4   1     2387.15     2368.21     32.90 o 
  -2  -4   1     2088.66     2125.86     18.69 o 
  -1  -4   1     1927.39     1908.18     17.09 o 
   0  -4   1      732.28      689.73      6.93 o 
   1  -4   1     1088.07     1064.17      9.20 o 
   2  -4   1      184.80      194.26      4.12 o 
   3  -4   1      802.17      812.15     31.43 o 
   4  -4   1     1096.05     1141.56     38.85 o 
   5  -4   1      112.20      116.77     17.40 o 
   6  -4   1      165.78      167.46      8.60 o 
   7  -4   1      116.92      110.43      7.87 o 
   8  -4   1        2.09        9.51      3.02 o 
   9  -4   1       61.85       51.68     15.31 o 
  -9  -3   1       20.14       11.35      4.66 o 
  -8  -3   1       15.93        9.56      2.57 o 
  -7  -3   1      270.92      295.92     10.45 o 
  -6  -3   1      474.59      472.72     13.33 o 
  -5  -3   1       63.61       74.12      5.86 o 
  -4  -3   1        4.27        3.66      2.00 o 
  -3  -3   1     1777.09     1783.31     18.19 o 
  -2  -3   1     1297.11     1260.90     10.55 o 
  -1  -3   1     1384.93     1357.46     19.14 o 
   0  -3   1      582.08      586.77      5.06 o 
   1  -3   1      733.63      663.74      4.86 o 
   2  -3   1       23.08       30.95      2.08 o 
   3  -3   1     1755.61     1778.89     25.46 o 
   4  -3   1      579.46      606.70     17.44 o 
   5  -3   1        0.03        1.60      1.17 o 
   6  -3   1      300.62      285.12      9.76 o 
   7  -3   1      464.59      466.85     15.91 o 
   8  -3   1       26.33       22.16      8.18 o 
   9  -3   1       20.23        6.38      6.49 o 
  -9  -2   1      180.29      175.43     22.63 o 
  -8  -2   1       13.28       15.96      3.01 o 
  -7  -2   1      244.55      241.80     11.40 o 
  -6  -2   1      680.15      661.22     17.51 o 
  -5  -2   1      566.10      564.74     12.11 o 
  -4  -2   1     1011.68      991.04     12.30 o 
  -3  -2   1     3510.91     3505.01     31.40 o 
  -2  -2   1       37.17       31.48      1.42 o 
  -1  -2   1     1790.59     1846.41     11.49 o 
   0  -2   1     3569.77     3374.30     21.87 o 
   1  -2   1      387.28      405.57      3.43 o 
   2  -2   1      303.31      293.49      3.08 o 
   3  -2   1     5450.58     5468.52     45.22 o 
   4  -2   1      981.87     1035.00     16.27 o 
   5  -2   1       42.58       40.95      2.36 o 
   6  -2   1      549.51      528.38     13.86 o 
   7  -2   1      898.86      850.90     22.65 o 
   8  -2   1       85.54       68.32      5.56 o 
   9  -2   1       18.75       20.29     10.10 o 
  -9  -1   1      259.16      267.09     17.33 o 
  -8  -1   1        4.22        5.18      2.15 o 
  -7  -1   1      283.91      296.81      9.95 o 
  -6  -1   1     1132.14     1137.91     18.56 o 
  -5  -1   1      878.06      870.46     13.31 o 
  -4  -1   1     1163.36     1129.50     16.00 o 
  -3  -1   1     2825.25     2735.65     19.43 o 
  -2  -1   1       10.15        6.60      1.41 o 
  -1  -1   1      193.58      197.07      2.14 o 
   1  -1   1     6984.68     6851.68     68.87 o 
   2  -1   1      205.26      223.10      2.58 o 
   3  -1   1     3484.74     3526.67     26.44 o 
   4  -1   1     1896.74     1865.72     18.99 o 
   5  -1   1       20.72       18.25      3.49 o 
   6  -1   1      733.94      723.55     17.83 o 
   7  -1   1      917.15      921.91     26.97 o 
   8  -1   1      181.77      194.67     30.62 o 
   9  -1   1        5.45        4.03      4.28 o 
  -9   0   1      156.08      178.93     14.58 o 
  -8   0   1        0.22        1.68      1.94 o 
  -7   0   1      454.68      449.84     12.06 o 
  -6   0   1     1654.68     1717.15     26.20 o 
  -5   0   1      638.51      648.56      8.90 o 
  -4   0   1      465.58      453.03      6.32 o 
  -3   0   1      914.54      828.75      7.66 o 
  -2   0   1      205.12      235.23      2.58 o 
  -1   0   1     2738.75     2702.76     20.72 o 
   1   0   1     1662.13     1650.46     13.18 o 
   2   0   1      449.94      492.30      3.93 o 
   3   0   1      742.24      739.35     10.16 o 
   4   0   1     5682.52     5757.40     87.15 o 
   5   0   1      942.77      960.27     15.46 o 
   6   0   1       83.13       89.08      3.72 o 
   7   0   1      624.02      648.75     13.88 o 
   8   0   1      394.21      385.14     13.89 o 
   9   0   1       18.55       24.14     11.97 o 
  -9   1   1      166.45      171.02      9.62 o 
  -8   1   1      229.32      236.32      8.44 o 
  -7   1   1      152.99      154.58     15.83 o 
  -6   1   1     1350.06     1414.28     22.70 o 
  -5   1   1     1001.71      981.84     20.04 o 
  -4   1   1       97.48       91.26      2.50 o 
  -3   1   1     6071.03     6276.79     52.37 o 
  -1   1   1     7432.84     6817.93     68.64 o 
   0   1   1     4556.11     4537.30     37.22 o 
   2   1   1      208.09      186.98      2.10 o 
   3   1   1     1077.27     1050.84      9.03 o 
   4   1   1     5458.18     5582.40     51.72 o 
   5   1   1     1540.89     1501.43     30.43 o 
   6   1   1       65.40       69.25      4.84 o 
   7   1   1      506.33      496.61     12.87 o 
   8   1   1      722.47      684.55     26.49 o 
   9   1   1       37.50       29.56      7.43 o 
  -9   2   1      243.64      246.68     17.68 o 
  -8   2   1      305.55      329.32     37.56 o 
  -7   2   1      141.96      136.01      9.71 o 
  -6   2   1     1859.32     1928.27     40.20 o 
  -5   2   1     1322.53     1303.90     22.48 o 
  -4   2   1      408.02      374.56      4.95 o 
  -3   2   1     2547.39     2649.30     28.08 o 
  -2   2   1    15965.94    15690.63    316.97 o 
  -1   2   1        3.00        6.72      0.97 o 
   0   2   1      362.96      378.41      4.58 o 
   1   2   1     9908.40     9363.13    132.78 o 
   2   2   1     3786.05     3880.29     27.38 o 
   3   2   1        0.02        1.71      1.58 o 
   4   2   1     2536.81     2476.31     29.09 o 
   5   2   1     1599.98     1620.51     23.96 o 
   6   2   1       55.34       56.62      4.85 o 
   7   2   1      342.25      355.49     13.50 o 
   8   2   1      552.86      591.78     20.73 o 
   9   2   1       27.18       19.26      3.33 o 
  -9   3   1      199.27      224.72     26.16 o 
  -8   3   1      281.89      282.22     37.13 o 
  -7   3   1        0.65        6.66      3.59 o 
  -6   3   1      795.98      845.64     18.12 o 
  -5   3   1     2027.27     1977.99     27.54 o 
  -4   3   1     1234.71     1216.30     19.07 o 
  -3   3   1     2485.64     2473.44     28.00 o 
  -2   3   1     8424.77     8260.63    103.52 o 
  -1   3   1     1390.85     1342.81      9.07 o 
   0   3   1       64.18       67.49      1.56 o 
   1   3   1     2315.35     2223.34     17.78 o 
   2   3   1     7504.11     7537.80     60.21 o 
   3   3   1       83.26       79.36      2.73 o 
   4   3   1      363.00      347.17      7.87 o 
   5   3   1     1704.12     1752.11     24.36 o 
   6   3   1      844.22      839.23     17.70 o 
   7   3   1       78.14       85.19      4.93 o 
   8   3   1      261.19      274.36     25.71 o 
   9   3   1      132.19      124.85      9.46 o 
  -9   4   1      149.11      148.58     10.36 o 
  -8   4   1      215.75      234.96     14.06 o 
  -7   4   1       87.84       91.78     11.22 o 
  -6   4   1      333.96      323.72      9.57 o 
  -5   4   1     2989.80     3113.93     29.35 o 
  -4   4   1     1472.73     1425.64     15.93 o 
  -3   4   1       63.63       70.78      1.72 o 
  -2   4   1     2247.48     2264.83     23.78 o 
  -1   4   1     5506.27     5514.42     61.75 o 
   0   4   1     1279.20     1351.98     11.32 o 
   1   4   1     2153.20     2169.76     25.72 o 
   2   4   1     8759.34     8890.55     98.36 o 
   3   4   1      740.28      771.68     14.25 o 
   4   4   1      186.99      197.86      6.02 o 
   5   4   1     1968.42     2060.88     31.10 o 
   6   4   1      347.75      354.59     21.37 o 
   7   4   1      168.46      147.99     13.74 o 
   8   4   1      339.36      330.11     13.37 o 
  -8   5   1      233.17      216.84     14.39 o 
  -7   5   1      406.18      373.63     15.75 o 
  -6   5   1        1.67        9.26      4.56 o 
  -5   5   1     1290.79     1258.11     37.97 o 
  -4   5   1     1246.15     1223.40     14.57 o 
  -3   5   1      227.16      220.17      4.72 o 
  -2   5   1      248.10      220.79      6.98 o 
  -1   5   1     3354.50     3302.45     28.19 o 
   0   5   1      364.98      294.75      5.89 o 
   1   5   1     1476.34     1504.81     26.40 o 
   2   5   1     1993.72     2003.18     30.67 o 
   3   5   1     1376.41     1366.23     19.17 o 
   4   5   1       56.15       67.75      3.90 o 
   5   5   1      555.86      594.53     16.81 o 
   6   5   1      326.49      338.78     12.60 o 
   7   5   1        5.83        7.04      4.38 o 
   8   5   1       87.36       84.16     12.51 o 
  -8   6   1      270.63      268.85     33.82 o 
  -7   6   1      235.03      236.49     11.88 o 
  -6   6   1        1.76        4.34      3.66 o 
  -5   6   1      656.18      641.19     55.74 o 
  -4   6   1     1047.69     1046.14     13.27 o 
  -3   6   1      314.41      300.76      4.20 o 
  -2   6   1      269.92      277.94      5.92 o 
  -1   6   1     4009.91     4016.85     52.53 o 
   0   6   1     1019.70     1053.46     14.01 o 
   1   6   1       12.76       13.17      2.79 o 
   2   6   1      503.95      490.04     10.92 o 
   3   6   1      457.31      436.27     11.56 o 
   4   6   1      157.70      134.98      8.48 o 
   5   6   1      453.17      443.41     16.25 o 
   6   6   1      274.02      284.38     12.82 o 
   7   6   1       25.21       28.35      9.55 o 
   8   6   1       54.92       44.03     12.59 o 
  -8   7   1       86.62       91.50     14.12 o 
  -7   7   1       79.14       76.86      9.61 o 
  -6   7   1       16.21       21.75      5.34 o 
  -5   7   1       76.45       91.77     16.89 o 
  -4   7   1      518.40      518.63     21.36 o 
  -3   7   1      302.63      279.21      7.22 o 
  -2   7   1      202.20      204.66      6.18 o 
  -1   7   1      861.09      821.65     19.69 o 
   0   7   1      694.23      691.94     12.08 o 
   1   7   1       26.30       30.68      4.14 o 
   2   7   1      132.82      125.00      4.60 o 
   3   7   1      287.61      287.94      8.42 o 
   4   7   1       26.83       25.96      4.80 o 
   5   7   1      124.75      124.04     11.17 o 
   6   7   1      171.58      169.34      7.26 o 
   7   7   1       48.93       25.93     12.61 o 
  -7   8   1       57.50       42.26     13.74 o 
  -6   8   1       29.83       27.80      5.58 o 
  -5   8   1        1.01        5.69      3.06 o 
  -4   8   1      175.29      172.71     10.17 o 
  -3   8   1       83.15       92.41     10.29 o 
  -2   8   1      107.20      118.31      5.43 o 
  -1   8   1      478.46      470.93     11.43 o 
   0   8   1      880.82      855.44     16.87 o 
   1   8   1       49.57       47.29      4.03 o 
   2   8   1      202.71      213.25      7.09 o 
   3   8   1      489.37      495.87     11.92 o 
   4   8   1       81.96       72.92      4.81 o 
   5   8   1       46.85       36.23      7.51 o 
   6   8   1      164.60      149.83      9.51 o 
   7   8   1       16.06       20.38      6.12 o 
  -6   9   1        1.75        3.03      2.16 o 
  -5   9   1      112.40      100.78      5.90 o 
  -4   9   1      403.81      409.43     12.46 o 
  -3   9   1      137.84      140.11      8.69 o 
  -2   9   1       44.61       37.74      5.11 o 
  -1   9   1      316.76      334.28     12.05 o 
   0   9   1      113.70      110.08      5.32 o 
   1   9   1       13.50        7.95      5.27 o 
   2   9   1      473.13      446.63     12.21 o 
   3   9   1      316.61      325.11     10.03 o 
   4   9   1       43.28       54.40      5.95 o 
   5   9   1       73.36       79.20     24.65 o 
   6   9   1      148.89      158.15     12.80 o 
  -5  10   1       33.95       25.77     12.01 o 
  -4  10   1       25.77       34.42      5.10 o 
  -3  10   1       17.30       28.19     10.56 o 
  -2  10   1       21.32       12.61      5.04 o 
  -1  10   1      132.77      135.28      6.03 o 
   0  10   1      176.70      174.28     14.15 o 
   1  10   1       24.63       16.61      7.70 o 
   2  10   1      120.96      132.85     14.93 o 
   3  10   1      217.73      212.20      7.99 o 
   4  10   1       63.91       54.34     10.20 o 
   5  10   1        8.71        6.78      3.35 o 
  -4  11   1       79.76       92.06     10.85 o 
  -3  11   1       57.08       42.88     16.15 o 
  -2  11   1        0.38        8.05      4.95 o 
  -1  11   1      105.04       96.07      9.31 o 
   0  11   1      165.22      163.57      9.81 o 
   1  11   1       21.60       22.38      4.08 o 
   2  11   1       43.17       31.06      7.92 o 
   3  11   1      190.16      200.16     12.92 o 
   4  11   1       62.85       77.10     14.32 o 
  -2  12   1       23.13       47.18     10.59 o 
  -1  12   1       80.02       64.57     14.82 o 
   0  12   1      219.90      241.51     16.37 o 
   1  12   1       52.69       31.44     10.72 o 
   2  12   1       36.43       42.25     11.78 o 
  -3 -12   2       12.91        3.79      3.49 o 
  -2 -12   2        1.15       10.87      4.32 o 
  -1 -12   2       44.40       59.10      8.20 o 
   0 -12   2       25.68       32.52      8.51 o 
   1 -12   2        0.88        1.25      5.84 o 
   2 -12   2       29.89       24.27     13.86 o 
   3 -12   2       18.71       17.16      9.13 o 
  -4 -11   2      100.35      108.64     16.13 o 
  -3 -11   2       42.12       48.68      6.41 o 
  -2 -11   2       63.71       60.83      7.58 o 
  -1 -11   2      243.44      251.58     19.48 o 
   0 -11   2       68.39       74.41      6.94 o 
   1 -11   2       17.32       13.96      7.01 o 
   2 -11   2      100.09       89.22     12.07 o 
   3 -11   2       70.00       73.39      8.20 o 
   4 -11   2        0.81       -0.39      4.20 o 
  -5 -10   2       47.30       36.01      9.07 o 
  -4 -10   2      115.54       97.28     15.28 o 
  -3 -10   2       44.13       36.06     10.83 o 
  -2 -10   2       21.97       20.57      6.53 o 
  -1 -10   2      314.20      299.97     17.98 o 
   0 -10   2      135.04      126.06     13.96 o 
   1 -10   2        0.03        7.59      4.18 o 
   2 -10   2      232.32      231.40     19.10 o 
   3 -10   2      284.80      312.66     18.76 o 
   4 -10   2        0.68        2.47      4.39 o 
   5 -10   2       63.60       40.19     10.37 o 
  -6  -9   2       28.19       27.75      8.24 o 
  -5  -9   2       41.25       41.08     15.63 o 
  -4  -9   2      299.46      285.91     10.98 o 
  -3  -9   2      220.40      223.05     13.99 o 
  -2  -9   2        9.61        9.88      4.98 o 
  -1  -9   2      400.79      381.62     12.85 o 
   0  -9   2      275.11      279.31      9.91 o 
   1  -9   2       15.20       20.62      3.53 o 
   2  -9   2      189.60      192.82      9.14 o 
   3  -9   2      178.89      181.72     11.70 o 
   4  -9   2        0.39        2.44      3.29 o 
   5  -9   2       93.70       80.22     11.84 o 
   6  -9   2      247.47      247.69     24.09 o 
  -7  -8   2      187.99      170.60     22.04 o 
  -6  -8   2      225.97      204.14     21.40 o 
  -5  -8   2       10.43       10.91      6.49 o 
  -4  -8   2      471.57      476.06     14.41 o 
  -3  -8   2      920.46      992.57     31.24 o 
  -2  -8   2        8.58       12.39      3.72 o 
  -1  -8   2      963.17     1016.39     21.48 o 
   0  -8   2     3237.49     3349.73     54.29 o 
   1  -8   2      547.95      521.75     27.84 o 
   2  -8   2      139.50      135.57      4.02 o 
   3  -8   2      858.37      838.16     23.60 o 
   4  -8   2      336.79      353.18     14.88 o 
   5  -8   2       31.27       30.45      5.36 o 
   6  -8   2      312.89      333.03     11.78 o 
   7  -8   2      160.66      140.71     23.92 o 
  -8  -7   2       26.33       15.57      8.87 o 
  -7  -7   2      310.36      309.40     19.26 o 
  -6  -7   2      303.54      320.54     14.67 o 
  -5  -7   2        5.53        9.38      3.67 o 
  -4  -7   2     1679.33     1757.33     46.76 o 
  -3  -7   2     1945.68     1952.86     53.25 o 
  -2  -7   2      226.29      242.81     12.82 o 
  -1  -7   2      442.00      460.51     13.97 o 
   0  -7   2     1614.97     1598.15     37.54 o 
   1  -7   2      263.22      255.96      4.54 o 
   2  -7   2      110.05      110.16      3.76 o 
   3  -7   2      927.11      917.00     20.09 o 
   4  -7   2     1113.59     1180.40     24.90 o 
   5  -7   2       47.92       53.86      5.90 o 
   6  -7   2      142.74      165.87      7.97 o 
   7  -7   2      139.59      144.70     10.14 o 
  -8  -6   2        2.70        6.96      3.94 o 
  -7  -6   2      164.00      178.98     14.75 o 
  -6  -6   2      468.91      466.54     12.37 o 
  -5  -6   2        7.71       11.83      2.47 o 
  -4  -6   2      725.61      724.96     18.02 o 
  -3  -6   2     2345.46     2419.76     35.34 o 
  -2  -6   2      870.26      921.77     17.15 o 
  -1  -6   2      141.88      141.32      5.29 o 
   0  -6   2     2534.97     2513.10     27.83 o 
   1  -6   2     3588.99     3600.97     35.17 o 
   2  -6   2       74.78       74.47      2.92 o 
   3  -6   2      621.62      599.04     23.32 o 
   4  -6   2     1906.32     1992.20     69.12 o 
   5  -6   2      244.18      214.22     12.85 o 
   6  -6   2       46.03       36.21      7.34 o 
   7  -6   2      225.51      233.96      9.10 o 
   8  -6   2      138.65      139.70     23.52 o 
  -8  -5   2      146.85      119.96     11.45 o 
  -7  -5   2      122.56      134.39      8.78 o 
  -6  -5   2      821.14      817.74     17.29 o 
  -5  -5   2      247.40      248.75     19.67 o 
  -4  -5   2      291.53      285.29      5.14 o 
  -3  -5   2     3166.19     3300.53     39.72 o 
  -2  -5   2     2935.30     2910.61     32.13 o 
  -1  -5   2      107.33      104.67      6.00 o 
   0  -5   2     2846.77     2989.02     24.99 o 
   1  -5   2     7300.78     7444.02     60.20 o 
   2  -5   2     1309.65     1342.80     15.77 o 
   3  -5   2      611.72      625.29     12.02 o 
   4  -5   2     2222.96     2278.88     36.50 o 
   5  -5   2      909.25      951.56     20.33 o 
   6  -5   2        7.46        8.73      3.53 o 
   7  -5   2      273.00      256.66     12.77 o 
   8  -5   2      146.08      124.49     39.32 o 
  -9  -4   2      201.83      166.43     12.22 o 
  -8  -4   2       99.70      118.56     22.11 o 
  -7  -4   2      107.55      117.08      6.05 o 
  -6  -4   2     1124.10     1119.47     25.35 o 
  -5  -4   2     1118.62     1102.44     25.93 o 
  -4  -4   2      109.53      108.54      4.83 o 
  -3  -4   2      436.78      407.45      6.85 o 
  -2  -4   2     4694.63     4540.88     42.19 o 
  -1  -4   2       12.73        9.94      2.09 o 
   0  -4   2     2342.56     2411.51     20.82 o 
   1  -4   2     4967.86     4930.34     54.05 o 
   2  -4   2     1057.00      958.28     10.41 o 
   3  -4   2      684.90      617.30     14.45 o 
   4  -4   2      755.41      810.17     15.41 o 
   5  -4   2      837.94      787.50     16.05 o 
   6  -4   2        6.52        9.90      3.82 o 
   7  -4   2      124.47      126.20     15.24 o 
   8  -4   2      197.49      206.12     17.37 o 
  -9  -3   2      297.76      298.86     12.60 o 
  -8  -3   2      231.77      230.19     13.04 o 
  -7  -3   2        6.16        5.64      1.75 o 
  -6  -3   2     1260.09     1283.84     24.84 o 
  -5  -3   2     1394.55     1407.08     22.25 o 
  -4  -3   2      316.26      291.67      7.01 o 
  -3  -3   2     1549.74     1551.98     13.78 o 
  -2  -3   2     5994.37     5865.04     62.59 o 
  -1  -3   2      490.68      475.04      5.51 o 
   0  -3   2     1644.82     1626.56     15.33 o 
   1  -3   2     3817.83     3853.09     23.81 o 
   2  -3   2     4859.52     4886.83     43.96 o 
   3  -3   2       78.44       90.46      2.63 o 
   4  -3   2      298.12      288.38      8.50 o 
   5  -3   2      475.94      446.98      8.34 o 
   6  -3   2       56.04       43.17      3.48 o 
   7  -3   2      267.13      293.40      9.03 o 
   8  -3   2      278.37      273.16     27.59 o 
   9  -3   2       34.90       34.55     10.66 o 
  -9  -2   2      211.92      173.61     10.34 o 
  -8  -2   2      188.59      180.36      9.06 o 
  -7  -2   2        3.08        4.56      3.15 o 
  -6  -2   2      156.96      161.00      5.68 o 
  -5  -2   2     1451.75     1445.61     20.64 o 
  -4  -2   2      889.88      858.95     14.47 o 
  -3  -2   2      819.30      809.91      8.67 o 
  -2  -2   2     2442.67     2413.98     15.31 o 
  -1  -2   2     4103.76     4029.11     24.10 o 
   0  -2   2      322.92      327.11      3.76 o 
   1  -2   2      282.39      237.42      2.46 o 
   2  -2   2     3348.21     3434.33     26.96 o 
   3  -2   2       56.96       48.68      3.46 o 
   4  -2   2      490.09      446.40      7.58 o 
   5  -2   2      637.11      624.29     11.70 o 
   6  -2   2      258.72      249.07      7.99 o 
   7  -2   2      130.24      144.44      9.17 o 
   8  -2   2      125.63      126.47      8.83 o 
   9  -2   2        3.15        2.15      6.75 o 
  -9  -1   2      106.10       90.53      8.55 o 
  -8  -1   2      237.65      228.88      9.62 o 
  -7  -1   2       44.02       40.01      8.42 o 
  -6  -1   2       69.00       79.20      7.05 o 
  -5  -1   2     2163.55     2191.99     28.19 o 
  -4  -1   2      247.74      246.26      5.93 o 
  -3  -1   2      969.11      969.94      8.98 o 
  -2  -1   2     1293.54     1224.41      9.96 o 
  -1  -1   2      907.54      885.77      6.79 o 
   0  -1   2      257.46      254.34      2.29 o 
   1  -1   2     4915.89     4605.53     29.58 o 
   2  -1   2     2408.08     2342.73     14.43 o 
   3  -1   2      763.33      789.48      7.25 o 
   4  -1   2      852.37      869.99     10.82 o 
   5  -1   2     1350.07     1354.39     17.41 o 
   6  -1   2      162.96      165.26      5.76 o 
   7  -1   2       62.69       72.71      8.44 o 
   8  -1   2      107.63      101.89     18.94 o 
   9  -1   2        6.35        6.47      6.34 o 
  -9   0   2       66.12       54.93      9.06 o 
  -8   0   2      342.52      339.73     10.35 o 
  -7   0   2      202.34      195.00      7.86 o 
  -6   0   2       76.75       80.79      5.75 o 
  -5   0   2     1212.18     1183.84     20.88 o 
  -4   0   2       47.44       45.48      3.74 o 
  -3   0   2     3351.89     3539.11     41.41 o 
  -2   0   2     7969.62     7836.57     56.36 o 
  -1   0   2     8806.77     8778.38    245.34 o 
   0   0   2      293.96      313.94      2.64 o 
   1   0   2     9925.69     9683.63     98.66 o 
   2   0   2      212.75      198.11      2.82 o 
   3   0   2      181.96      155.71      4.18 o 
   4   0   2     2259.28     2208.88     25.21 o 
   5   0   2     1455.36     1464.99     18.84 o 
   6   0   2       41.33       36.91      6.28 o 
   7   0   2       39.96       36.84      6.57 o 
   8   0   2      129.77      124.62      8.86 o 
   9   0   2       82.88       53.78     18.40 o 
  -9   1   2       51.07       39.33      9.74 o 
  -8   1   2      361.22      371.73      9.77 o 
  -7   1   2      103.18       92.47      6.11 o 
  -6   1   2      247.40      246.11      8.90 o 
  -5   1   2      201.74      189.99      7.18 o 
  -4   1   2       42.03       46.23      2.41 o 
  -3   1   2       66.98       56.94      2.59 o 
  -2   1   2      132.88      123.51      2.39 o 
  -1   1   2       71.16       59.46      3.32 o 
   0   1   2     1881.18     1929.67     13.72 o 
   1   1   2     4478.18     4353.67     44.91 o 
   2   1   2     5170.92     5304.22     31.37 o 
   3   1   2     1008.62     1020.84      8.41 o 
   4   1   2      281.02      245.54      4.40 o 
   5   1   2     1373.80     1381.88     16.92 o 
   6   1   2      163.90      169.22      4.24 o 
   7   1   2        6.92        3.71      3.08 o 
   8   1   2      169.45      168.16      6.69 o 
   9   1   2      195.47      184.92     24.40 o 
  -9   2   2       17.18       16.28      5.02 o 
  -8   2   2      224.19      211.69     12.26 o 
  -7   2   2      195.87      193.66      9.62 o 
  -6   2   2      322.06      282.03     19.42 o 
  -5   2   2      764.55      757.53      9.90 o 
  -4   2   2     2125.74     2136.47     49.06 o 
  -3   2   2      695.22      715.91      9.33 o 
  -2   2   2     6366.55     6398.15     50.65 o 
  -1   2   2     2836.49     2782.29     22.04 o 
   0   2   2      113.14      130.23      1.97 o 
   1   2   2     4041.36     4039.93     26.52 o 
   2   2   2     8560.36     8695.14    132.65 o 
   3   2   2      531.57      515.09      5.69 o 
   4   2   2      274.50      270.09      5.14 o 
   5   2   2     1507.86     1531.02     19.77 o 
   6   2   2      810.03      784.71     13.87 o 
   7   2   2       34.38       29.79      6.55 o 
   8   2   2      403.15      429.30     15.54 o 
   9   2   2      284.54      269.30     16.05 o 
  -9   3   2       78.79       56.81     14.08 o 
  -8   3   2      321.38      353.56     22.43 o 
  -7   3   2      273.75      267.77     10.24 o 
  -6   3   2       86.05       75.50      5.12 o 
  -5   3   2      815.91      833.86     14.19 o 
  -4   3   2     2835.47     2923.55     33.06 o 
  -3   3   2      114.73      110.53      2.84 o 
  -2   3   2     3870.12     3822.02     38.16 o 
  -1   3   2     4822.89     4799.49     32.52 o 
   0   3   2      445.14      403.35      3.76 o 
   1   3   2     1066.21     1143.63     11.33 o 
   2   3   2     7930.28     7840.83    162.17 o 
   3   3   2      979.63     1037.02     15.03 o 
   4   3   2      199.12      203.59      7.28 o 
   5   3   2     1075.24     1091.76     17.09 o 
   6   3   2     1469.26     1439.51     26.61 o 
   7   3   2        1.93        4.29      3.47 o 
   8   3   2      289.08      286.30     11.60 o 
  -9   4   2       50.49       41.16     11.71 o 
  -8   4   2      299.44      288.80     14.73 o 
  -7   4   2      307.39      307.19     10.44 o 
  -6   4   2       61.33       63.13      5.73 o 
  -5   4   2     1431.19     1378.35     43.22 o 
  -4   4   2     2581.37     2618.63     33.82 o 
  -3   4   2       34.40       37.35      3.16 o 
  -2   4   2     1493.95     1567.06     25.00 o 
  -1   4   2     3719.01     3640.06     74.78 o 
   0   4   2      711.42      685.11      8.18 o 
   1   4   2      201.02      205.21      3.42 o 
   2   4   2     2950.58     2944.11     28.17 o 
   3   4   2     1669.93     1678.90     19.98 o 
   4   4   2      406.81      374.01      8.63 o 
   5   4   2      258.01      245.17      6.25 o 
   6   4   2      972.75     1021.27     21.63 o 
   7   4   2       71.53      103.28     23.65 o 
   8   4   2       16.60       22.09      5.17 o 
  -8   5   2      288.27      313.58     21.67 o 
  -7   5   2      507.50      500.13     16.26 o 
  -6   5   2      227.49      212.07     12.60 o 
  -5   5   2      873.62      837.19     21.23 o 
  -4   5   2     1702.89     1730.63     28.39 o 
  -3   5   2      638.67      628.30     11.64 o 
  -2   5   2       57.21       51.37      2.81 o 
  -1   5   2     4061.32     4217.13     57.04 o 
   0   5   2     5782.50     6109.23     93.56 o 
   1   5   2       84.73       89.22      3.50 o 
   2   5   2      702.64      659.04     17.12 o 
   3   5   2     2993.41     2951.26     39.22 o 
   4   5   2      212.39      203.85     10.93 o 
   5   5   2      831.30      836.41     26.70 o 
   6   5   2      955.64      944.34     15.54 o 
   7   5   2      293.53      279.93     12.91 o 
   8   5   2        1.65        6.95      4.62 o 
  -8   6   2       62.99       65.68     12.62 o 
  -7   6   2      419.29      425.08     55.48 o 
  -6   6   2      295.45      309.72     23.48 o 
  -5   6   2       26.61       33.39      4.95 o 
  -4   6   2      758.04      760.98     19.05 o 
  -3   6   2      715.40      698.91     10.20 o 
  -2   6   2       26.04       21.87      5.19 o 
  -1   6   2     2200.66     2240.63     36.86 o 
   0   6   2     2899.45     2953.74     37.62 o 
   1   6   2      334.93      323.51      9.16 o 
   2   6   2      248.73      239.64      5.36 o 
   3   6   2     2380.21     2466.93     60.01 o 
   4   6   2      574.21      547.76     15.16 o 
   5   6   2       23.97       25.41      4.51 o 
   6   6   2      259.17      287.12     13.52 o 
   7   6   2      282.48      285.98     10.99 o 
  -8   7   2       34.21       20.60      7.46 o 
  -7   7   2      417.35      435.42     15.56 o 
  -6   7   2      337.34      350.75     10.50 o 
  -5   7   2       41.85       38.31      8.75 o 
  -4   7   2      463.37      452.66     19.13 o 
  -3   7   2     1443.49     1447.31     24.85 o 
  -2   7   2      237.89      224.12      7.29 o 
  -1   7   2      478.73      457.04     10.58 o 
   0   7   2     1328.23     1335.83     25.45 o 
   1   7   2      374.78      353.37     12.96 o 
   2   7   2      496.78      502.08     13.68 o 
   3   7   2     1125.16     1090.65     20.27 o 
   4   7   2      479.57      500.34     13.04 o 
   5   7   2        0.31        8.09      6.34 o 
   6   7   2      107.92      111.86     16.63 o 
   7   7   2      238.24      221.05     15.94 o 
  -7   8   2      161.34      161.73     11.52 o 
  -6   8   2      234.76      211.30     16.94 o 
  -5   8   2       97.45       92.92     11.05 o 
  -4   8   2      189.91      195.89     14.44 o 
  -3   8   2      862.96      888.60     18.07 o 
  -2   8   2      195.17      191.10      7.37 o 
  -1   8   2        0.27        2.25      2.73 o 
   0   8   2      310.92      305.37     13.74 o 
   1   8   2      139.53      160.63      5.10 o 
   2   8   2       60.68       60.31      6.59 o 
   3   8   2      307.22      306.60     11.77 o 
   4   8   2      323.11      335.98     15.97 o 
   5   8   2       40.58       32.86      3.63 o 
   6   8   2      124.75       90.49     26.58 o 
  -6   9   2       94.58      100.81      8.30 o 
  -5   9   2       81.69       68.47     11.96 o 
  -4   9   2        7.56        6.95      5.10 o 
  -3   9   2      269.28      276.50      9.52 o 
  -2   9   2      399.83      396.82     11.77 o 
  -1   9   2       44.08       42.15      4.95 o 
   0   9   2      125.79      115.04      5.24 o 
   1   9   2      350.59      355.08     12.71 o 
   2   9   2       33.75       31.69      3.68 o 
   3   9   2       66.70       81.55      5.15 o 
   4   9   2      204.09      206.88      8.63 o 
   5   9   2       60.12       75.34     17.28 o 
   6   9   2       64.88       61.97     22.22 o 
  -5  10   2       89.94       89.16      7.83 o 
  -4  10   2        0.21        3.73      1.97 o 
  -3  10   2      135.46      139.26      8.93 o 
  -2  10   2      117.28      110.73      7.45 o 
  -1  10   2        6.38        5.27      2.45 o 
   0  10   2      139.49      131.30      5.30 o 
   1  10   2      188.60      188.96      9.85 o 
   2  10   2        8.66       19.84      4.25 o 
   3  10   2       75.85       62.14     20.30 o 
   4  10   2      174.07      193.77     33.81 o 
   5  10   2        5.44        1.95      7.86 o 
  -4  11   2        1.20        7.40      9.24 o 
  -3  11   2       46.34       27.82     14.20 o 
  -2  11   2       66.88       53.60     24.32 o 
  -1  11   2        3.20        5.52      4.42 o 
   0  11   2       63.24       63.71      5.11 o 
   1  11   2       94.01      102.44      9.96 o 
   2  11   2       25.18       18.46      7.81 o 
   3  11   2       34.46       40.70      7.42 o 
  -2  12   2       17.79       10.59      5.73 o 
  -1  12   2        0.48        8.72      6.41 o 
   0  12   2       23.17       16.63      7.56 o 
   1  12   2       74.48       81.77      8.93 o 
  -3 -12   3       73.38       83.15     13.73 o 
  -2 -12   3       27.25       16.01      6.94 o 
  -1 -12   3       40.46       65.18     17.52 o 
   0 -12   3      124.17      130.38     11.11 o 
   1 -12   3       46.51       45.86     13.60 o 
   2 -12   3        1.05        1.01      5.60 o 
  -4 -11   3        3.08        4.27      2.27 o 
  -3 -11   3       72.43       92.86      8.19 o 
  -2 -11   3       71.33       68.65     12.41 o 
  -1 -11   3        2.31        7.72      3.11 o 
   0 -11   3       69.53       95.34     19.80 o 
   1 -11   3       89.23       69.38     22.04 o 
   2 -11   3       24.67       16.24      9.71 o 
   3 -11   3       19.07       25.05      5.73 o 
   4 -11   3       39.00       72.96     13.06 o 
  -5 -10   3       36.87       28.54      8.18 o 
  -4 -10   3       34.53       26.20     12.22 o 
  -3 -10   3      251.56      241.81     12.58 o 
  -2 -10   3      118.17      102.10     14.76 o 
  -1 -10   3       15.61       15.25      4.98 o 
   0 -10   3       91.06       80.26     11.32 o 
   1 -10   3       71.99       75.36      6.93 o 
   2 -10   3       10.27        1.94      3.32 o 
   3 -10   3      125.30       78.82     24.97 o 
   4 -10   3       39.73       33.90      5.91 o 
   5 -10   3        0.80        6.54      4.93 o 
  -6  -9   3      106.08       99.71      9.15 o 
  -5  -9   3       67.67      103.66     26.66 o 
  -4  -9   3       25.53       31.14      8.42 o 
  -3  -9   3      226.39      223.07     11.26 o 
  -2  -9   3      138.08      167.45     11.71 o 
  -1  -9   3       32.10       30.55      4.72 o 
   0  -9   3      400.78      377.35     11.22 o 
   1  -9   3      557.83      568.48     15.45 o 
   2  -9   3        6.43        7.12      2.87 o 
   3  -9   3      190.71      174.30     10.29 o 
   4  -9   3       78.60       95.52     21.96 o 
   5  -9   3        2.21        1.61      2.41 o 
   6  -9   3       17.01       12.43      3.60 o 
  -7  -8   3       41.27       40.73      7.14 o 
  -6  -8   3      129.47      150.31      8.93 o 
  -5  -8   3       53.63       77.44     11.62 o 
  -4  -8   3       51.77       50.50      6.02 o 
  -3  -8   3      315.31      290.34     17.17 o 
  -2  -8   3       44.62       57.08      6.85 o 
  -1  -8   3       12.51       22.49      5.80 o 
   0  -8   3      178.06      169.45      6.22 o 
   1  -8   3       47.62       60.11      4.81 o 
   2  -8   3      185.55      166.99     10.05 o 
   3  -8   3      334.54      322.41     10.37 o 
   4  -8   3      478.26      487.12     15.16 o 
   5  -8   3      131.07      120.42     11.60 o 
   6  -8   3        1.91        4.39      2.85 o 
   7  -8   3       80.26       74.54     15.52 o 
  -8  -7   3       82.36       57.97     12.31 o 
  -7  -7   3        0.21        4.88      7.22 o 
  -6  -7   3      133.73      139.48      8.74 o 
  -5  -7   3      348.31      391.77     17.24 o 
  -4  -7   3        2.81        5.11      1.43 o 
  -3  -7   3      727.26      710.62     23.25 o 
  -2  -7   3     1350.35     1381.68     47.67 o 
  -1  -7   3      249.32      246.38      8.43 o 
   0  -7   3     1063.60     1027.47     32.00 o 
   1  -7   3     1245.13     1210.07     18.21 o 
   2  -7   3       27.74       31.34      2.51 o 
   3  -7   3      264.02      263.99     10.31 o 
   4  -7   3      998.29     1040.15     24.44 o 
   5  -7   3      285.70      273.26      8.92 o 
   6  -7   3       73.83       76.45     14.19 o 
   7  -7   3      238.21      229.43     15.21 o 
  -8  -6   3      121.81      128.35      8.43 o 
  -7  -6   3       24.84       20.07      4.86 o 
  -6  -6   3      875.05      892.29     21.94 o 
  -5  -6   3      945.17      958.14     27.20 o 
  -4  -6   3       30.08       25.25      2.39 o 
  -3  -6   3      772.30      748.41     11.74 o 
  -2  -6   3     1674.05     1695.66     29.44 o 
  -1  -6   3        5.25        4.01      2.98 o 
   0  -6   3      822.05      857.19      9.78 o 
   1  -6   3     2003.53     2002.39     19.47 o 
   2  -6   3      425.54      412.39      5.25 o 
   3  -6   3       71.26       61.24      4.33 o 
   4  -6   3     1189.96     1274.82     48.92 o 
   5  -6   3      520.59      553.53     14.47 o 
   6  -6   3       54.06       53.00      6.89 o 
   7  -6   3      297.67      281.68      9.95 o 
   8  -6   3      274.03      268.61     20.38 o 
  -8  -5   3      136.33      158.07     11.00 o 
  -7  -5   3       16.73       15.35      3.86 o 
  -6  -5   3     1034.26     1081.88     32.80 o 
  -5  -5   3     1158.78     1163.89     20.27 o 
  -4  -5   3      319.82      298.94      5.13 o 
  -3  -5   3      848.66      807.26     15.24 o 
  -2  -5   3     2623.09     2507.67     40.52 o 
  -1  -5   3      602.47      603.78     26.06 o 
   0  -5   3      186.11      183.52      4.89 o 
   1  -5   3     2066.29     1903.93     19.49 o 
   2  -5   3     1985.23     2043.35     22.69 o 
   3  -5   3       35.40       43.45      4.48 o 
   4  -5   3      985.17      984.67     23.69 o 
   5  -5   3      933.60      963.84     21.83 o 
   6  -5   3       75.09       83.98      8.15 o 
   7  -5   3      104.83      112.08     18.05 o 
   8  -5   3      220.20      179.05     41.86 o 
  -9  -4   3      126.29      136.39     11.51 o 
  -8  -4   3      279.45      278.85     13.11 o 
  -7  -4   3        4.34       14.11      4.42 o 
  -6  -4   3      939.20      965.99     23.44 o 
  -5  -4   3     2494.60     2646.63     36.10 o 
  -4  -4   3      855.43      842.93     18.59 o 
  -3  -4   3      183.04      169.72      3.70 o 
  -2  -4   3     4812.77     5034.47     46.22 o 
  -1  -4   3     5507.44     5569.62     66.37 o 
   0  -4   3      376.76      403.74      5.35 o 
   1  -4   3     2449.78     2401.04     20.56 o 
   2  -4   3     8619.43     8823.06     99.17 o 
   3  -4   3      364.84      372.15      5.89 o 
   4  -4   3      428.19      414.68     13.49 o 
   5  -4   3     1367.36     1473.92     31.27 o 
   6  -4   3      307.55      290.46     13.20 o 
   7  -4   3      120.51      117.11      7.12 o 
   8  -4   3      382.92      401.21     35.84 o 
  -9  -3   3      191.84      181.96     12.20 o 
  -8  -3   3      433.73      409.33     13.99 o 
  -7  -3   3      273.69      265.86     11.17 o 
  -6  -3   3      102.89      113.41      9.98 o 
  -5  -3   3     1483.74     1444.89     29.56 o 
  -4  -3   3     1548.18     1516.99     21.84 o 
  -3  -3   3       33.28       36.49      3.18 o 
  -2  -3   3     5509.60     5624.29     47.01 o 
  -1  -3   3     8351.78     8261.04     78.18 o 
   0  -3   3      652.65      664.57      5.48 o 
   1  -3   3     3038.56     2927.89     20.10 o 
   2  -3   3     4960.50     5133.27     46.83 o 
   3  -3   3      748.50      726.67     13.09 o 
   4  -3   3      425.48      427.79     13.43 o 
   5  -3   3     1058.15     1087.40     20.84 o 
   6  -3   3     1106.80     1125.77     26.28 o 
   7  -3   3       27.48       15.91      8.22 o 
   8  -3   3      117.29      120.61     17.60 o 
  -9  -2   3       72.28       58.55      8.84 o 
  -8  -2   3      745.38      782.96     22.48 o 
  -7  -2   3      466.12      480.37     17.86 o 
  -6  -2   3        5.08        7.02      4.17 o 
  -5  -2   3     2291.02     2309.47     56.60 o 
  -4  -2   3     3902.34     3903.63     50.88 o 
  -3  -2   3       86.07       85.24      3.27 o 
  -2  -2   3     3349.31     3185.44     50.45 o 
  -1  -2   3    12977.20    13030.89    130.31 o 
   0  -2   3     3072.42     3205.10     23.35 o 
   1  -2   3      378.93      383.06      4.02 o 
   2  -2   3     2241.58     2138.12     16.45 o 
   3  -2   3     2000.55     1941.09     16.77 o 
   4  -2   3      115.99      112.25      2.91 o 
   5  -2   3      875.76      875.75     15.32 o 
   6  -2   3     1459.92     1527.52     25.55 o 
   7  -2   3       80.10       74.83     18.03 o 
   8  -2   3      103.97       98.21     12.95 o 
   9  -2   3      118.08       89.02     33.51 o 
  -9  -1   3       16.90       22.87      8.12 o 
  -8  -1   3      543.68      539.92     12.77 o 
  -7  -1   3      490.69      500.49     20.32 o 
  -6  -1   3      283.62      283.90     14.57 o 
  -5  -1   3     1135.88     1136.72     17.35 o 
  -4  -1   3     4344.44     4260.53     55.57 o 
  -3  -1   3     1355.86     1360.67     13.30 o 
  -2  -1   3      420.10      424.66      5.12 o 
  -1  -1   3     4353.25     4351.09     30.78 o 
   0  -1   3     4504.86     4413.32     26.27 o 
   1  -1   3       41.72       48.49      1.41 o 
   2  -1   3      658.84      544.61      6.88 o 
   3  -1   3     2170.39     2121.26     18.31 o 
   4  -1   3      235.07      198.48      4.09 o 
   5  -1   3      870.84      901.64     18.36 o 
   6  -1   3      712.23      735.85     13.20 o 
   7  -1   3      100.28       99.80      9.20 o 
   8  -1   3      108.14       98.12     25.88 o 
   9  -1   3      168.45      156.99     45.63 o 
  -9   0   3        0.01        4.01      2.58 o 
  -8   0   3      242.83      244.14     15.13 o 
  -7   0   3      814.72      822.61     16.27 o 
  -6   0   3      286.44      271.76      8.71 o 
  -5   0   3      244.90      239.57      8.46 o 
  -4   0   3     2512.74     2655.26     38.84 o 
  -3   0   3     1288.71     1209.93     20.22 o 
  -2   0   3      376.64      410.48     10.07 o 
  -1   0   3     1036.54      960.37      6.86 o 
   0   0   3     7631.79     7227.43     80.88 o 
   1   0   3      374.83      397.31      3.73 o 
   2   0   3      330.03      303.06      4.83 o 
   3   0   3     3872.46     3874.18     41.22 o 
   4   0   3      945.39      963.48     14.06 o 
   5   0   3      626.66      623.11     10.09 o 
   6   0   3      301.68      294.67      9.52 o 
   7   0   3       60.87       63.51     15.08 o 
   8   0   3       32.48       23.43      7.99 o 
   9   0   3      154.04      150.73     33.17 o 
  -9   1   3       47.07       39.94     11.27 o 
  -8   1   3       30.15       34.15      9.10 o 
  -7   1   3      825.85      797.05     19.24 o 
  -6   1   3       53.74       54.26      4.12 o 
  -5   1   3      794.06      844.44     21.10 o 
  -4   1   3     6097.03     6348.61     87.80 o 
  -3   1   3     5986.73     6064.90     61.77 o 
  -2   1   3      725.64      741.44      6.49 o 
  -1   1   3     3693.19     3623.01     22.04 o 
   0   1   3     1540.98     1461.53     10.45 o 
   1   1   3      325.52      293.15      3.57 o 
   2   1   3     2580.10     2597.82     32.06 o 
   3   1   3     1738.56     1799.21     47.92 o 
   4   1   3      120.27      105.84      3.32 o 
   5   1   3      489.00      484.08     17.96 o 
   6   1   3      240.31      233.34     22.12 o 
   7   1   3       44.34       65.64     13.76 o 
   8   1   3       10.72        5.99      3.62 o 
  -9   2   3       15.57       15.93      6.07 o 
  -8   2   3       25.64       24.10      5.72 o 
  -7   2   3      356.08      367.43     22.14 o 
  -6   2   3        2.56        2.09      1.71 o 
  -5   2   3       84.13       79.92      5.43 o 
  -4   2   3       91.85       96.55      3.24 o 
  -3   2   3      929.83      907.17     10.70 o 
  -2   2   3      249.40      282.10      4.61 o 
  -1   2   3     1775.91     1771.03     23.91 o 
   0   2   3     2477.56     2532.15     22.43 o 
   1   2   3     2482.90     2531.49     21.56 o 
   2   2   3     1058.40     1035.87     15.14 o 
   3   2   3      807.51      778.56     11.90 o 
   4   2   3       65.81       57.07      4.83 o 
   5   2   3       30.42       28.15      2.17 o 
   6   2   3      206.60      201.10      9.37 o 
   7   2   3      157.15      166.18      9.57 o 
   8   2   3        3.05        4.79      2.40 o 
  -9   3   3       16.63        6.63      3.89 o 
  -8   3   3       28.75       22.98      5.35 o 
  -7   3   3      189.92      194.12     10.82 o 
  -6   3   3      173.51      158.63      9.46 o 
  -5   3   3        5.90        3.51      3.17 o 
  -4   3   3      607.24      610.15     13.80 o 
  -3   3   3     1705.73     1689.32     19.64 o 
  -2   3   3      159.47      157.91      3.94 o 
  -1   3   3     1592.71     1611.48     15.58 o 
   0   3   3     3135.58     3216.93     27.89 o 
   1   3   3      770.21      759.31      8.59 o 
   2   3   3      520.88      505.52      7.55 o 
   3   3   3     1348.30     1387.14     27.23 o 
   4   3   3      203.74      198.78      3.93 o 
   5   3   3      115.69      108.36      6.12 o 
   6   3   3      651.16      638.12     16.47 o 
   7   3   3      440.38      443.35     20.12 o 
   8   3   3        0.20        8.68      5.24 o 
  -9   4   3       20.84       17.18      7.25 o 
  -8   4   3       71.73       57.66     12.88 o 
  -7   4   3       85.91       95.31      8.82 o 
  -6   4   3      433.20      428.11     11.52 o 
  -5   4   3        0.28        6.25      3.84 o 
  -4   4   3      968.72      948.85     13.55 o 
  -3   4   3     1110.22     1111.87     28.34 o 
  -2   4   3      192.28      171.17      4.81 o 
  -1   4   3     1984.10     1976.42     23.36 o 
   0   4   3     4157.12     4445.20     48.43 o 
   1   4   3      528.07      545.64      6.26 o 
   2   4   3      787.07      772.48     13.77 o 
   3   4   3     1800.42     1820.90     20.45 o 
   4   4   3      677.16      690.67     14.97 o 
   5   4   3       21.50       14.93      3.43 o 
   6   4   3     1120.33     1097.89     31.45 o 
   7   4   3      362.77      346.91     14.43 o 
   8   4   3        2.88        4.84      1.82 o 
  -8   5   3       13.54       15.87      5.83 o 
  -7   5   3      129.31      131.42      9.19 o 
  -6   5   3      471.76      503.46     37.40 o 
  -5   5   3        7.57        8.76      3.52 o 
  -4   5   3     1044.12     1044.42     17.37 o 
  -3   5   3      646.52      641.01     15.28 o 
  -2   5   3       37.52       31.10      4.37 o 
  -1   5   3     1199.75     1235.61     18.98 o 
   0   5   3     2843.21     2929.64     49.87 o 
   1   5   3      345.98      330.96      6.99 o 
   2   5   3       17.02       18.08      3.28 o 
   3   5   3      488.65      462.13     10.88 o 
   4   5   3     1189.35     1245.90     20.47 o 
   5   5   3        0.28        1.51      1.24 o 
   6   5   3      188.86      172.94     10.49 o 
   7   5   3      223.10      211.62      9.40 o 
   8   5   3       34.69       36.95      6.78 o 
  -8   6   3        1.50        2.28      2.77 o 
  -7   6   3      368.78      367.11     14.84 o 
  -6   6   3      378.61      414.71     29.79 o 
  -5   6   3       23.26       26.53      9.52 o 
  -4   6   3      728.44      700.09     15.12 o 
  -3   6   3     1626.02     1644.75     29.53 o 
  -2   6   3     1250.60     1257.27     21.65 o 
  -1   6   3       25.11       30.83      3.56 o 
   0   6   3     1485.25     1503.31     21.81 o 
   1   6   3      703.94      722.09     14.12 o 
   2   6   3       15.49       12.39      3.86 o 
   3   6   3     1501.47     1526.90     25.44 o 
   4   6   3     1461.86     1492.36     26.04 o 
   5   6   3       39.73       44.89      3.57 o 
   6   6   3       41.32       38.06      7.62 o 
   7   6   3      147.46      129.60     13.17 o 
  -7   7   3      163.58      171.56     13.02 o 
  -6   7   3      200.63      200.63     14.81 o 
  -5   7   3       70.76       86.78     11.98 o 
  -4   7   3      180.28      189.37      8.91 o 
  -3   7   3     1364.49     1347.23     25.71 o 
  -2   7   3     1017.13     1019.33     38.02 o 
  -1   7   3        5.57        8.07      2.67 o 
   0   7   3      605.22      642.25     11.42 o 
   1   7   3     2028.52     2175.10     33.44 o 
   2   7   3      322.37      323.53     23.19 o 
   3   7   3      212.91      211.22     11.06 o 
   4   7   3      590.28      610.74     15.48 o 
   5   7   3      167.05      152.20      9.37 o 
   6   7   3        2.76        3.25      2.77 o 
   7   7   3      182.86      179.22     11.72 o 
  -7   8   3       24.90       20.20      5.12 o 
  -6   8   3      197.18      192.79     11.36 o 
  -5   8   3      202.30      209.17     15.51 o 
  -4   8   3        0.53       -0.50      3.77 o 
  -3   8   3      993.19      970.41     46.08 o 
  -2   8   3      906.73      943.76     26.45 o 
  -1   8   3      128.47      125.26      4.63 o 
   0   8   3      596.90      603.32     13.82 o 
   1   8   3     1803.84     1857.17     32.88 o 
   2   8   3      294.18      299.95     12.55 o 
   3   8   3       43.64       39.19      4.70 o 
   4   8   3      235.27      212.26     12.94 o 
   5   8   3      218.32      218.16      8.65 o 
   6   8   3        6.21        4.00      2.30 o 
  -6   9   3      229.85      248.17     15.98 o 
  -5   9   3      297.40      312.34     31.82 o 
  -4   9   3       16.35       12.37      3.99 o 
  -3   9   3      196.02      186.73      8.93 o 
  -2   9   3      360.26      363.80     11.22 o 
  -1   9   3       34.18       42.63      6.08 o 
   0   9   3      301.65      279.36     11.05 o 
   1   9   3      707.66      710.88     15.00 o 
   2   9   3      293.78      292.93     15.15 o 
   3   9   3        0.19        3.72      2.11 o 
   4   9   3      134.69      151.20     12.88 o 
   5   9   3      307.94      299.83     19.08 o 
  -5  10   3      101.79      101.09     11.31 o 
  -4  10   3       65.77       77.81     12.02 o 
  -3  10   3        1.31        4.12      3.27 o 
  -2  10   3      252.97      242.12      9.56 o 
  -1  10   3      169.76      169.68      5.46 o 
   0  10   3        0.17        3.23      1.82 o 
   1  10   3      163.68      167.33     12.36 o 
   2  10   3      245.15      260.80      9.99 o 
   3  10   3       63.39       52.64     13.79 o 
   4  10   3       55.50       61.19     26.78 o 
  -4  11   3       56.09       60.12     24.89 o 
  -3  11   3        1.94        2.91      2.89 o 
  -2  11   3      116.58      101.03     10.74 o 
  -1  11   3      111.44       68.07     16.46 o 
   0  11   3        0.92        6.02      3.38 o 
   1  11   3       69.02       66.22      8.96 o 
   2  11   3      192.64      189.55     11.84 o 
   3  11   3       16.32       22.81      3.90 o 
  -2 -12   4      113.53      110.36     13.77 o 
  -1 -12   4        0.52        2.77      3.34 o 
   0 -12   4      157.37      210.48     16.01 o 
   1 -12   4      206.50      245.18     17.44 o 
   2 -12   4       40.41       27.67     13.45 o 
  -4 -11   4        0.95        4.25      4.31 o 
  -3 -11   4      193.69      194.16     22.47 o 
  -2 -11   4      395.51      436.62     16.24 o 
  -1 -11   4       24.89       12.39      4.38 o 
   0 -11   4      103.84      105.83     18.72 o 
   1 -11   4      252.35      273.81     15.21 o 
   2 -11   4      198.15      206.66     27.14 o 
   3 -11   4        8.51       14.87      6.65 o 
   4 -11   4       92.67       79.16     12.67 o 
  -5 -10   4       90.33      100.91     18.42 o 
  -4 -10   4       44.37       41.00      6.16 o 
  -3 -10   4       73.32       73.30      9.23 o 
  -2 -10   4      352.69      351.94     22.66 o 
  -1 -10   4      196.90      192.84     10.00 o 
   0 -10   4        0.47        6.67      3.01 o 
   1 -10   4      113.31      129.71     16.43 o 
   2 -10   4      348.17      293.89     30.05 o 
   3 -10   4        4.79        0.08      4.51 o 
   4 -10   4       96.87       67.92     28.13 o 
   5 -10   4       93.99       89.72     15.10 o 
  -6  -9   4       47.70       38.49      9.54 o 
  -5  -9   4      318.24      344.20     13.99 o 
  -4  -9   4      116.85      117.66      9.44 o 
  -3  -9   4       36.46       44.44      8.66 o 
  -2  -9   4      251.66      263.80     15.61 o 
  -1  -9   4      197.83      194.93     16.95 o 
   0  -9   4       52.22       40.22      4.30 o 
   1  -9   4      157.78      172.49      9.22 o 
   2  -9   4      317.11      310.81     28.06 o 
   3  -9   4       15.00       14.70      2.96 o 
   4  -9   4       35.03       24.42      3.98 o 
   5  -9   4       91.17       77.97      9.32 o 
   6  -9   4       57.85       37.02     10.68 o 
  -7  -8   4       48.69       37.81      9.19 o 
  -6  -8   4       22.22       36.50     12.73 o 
  -5  -8   4      339.65      356.16     15.67 o 
  -4  -8   4      199.88      207.63     11.95 o 
  -3  -8   4      119.77      104.44      6.94 o 
  -2  -8   4      735.37      742.32     16.84 o 
  -1  -8   4     1379.73     1463.35     31.24 o 
   0  -8   4      191.33      165.05      9.03 o 
   1  -8   4      481.73      456.24     15.36 o 
   2  -8   4      213.22      215.04      5.21 o 
   3  -8   4       44.30       41.12      6.24 o 
   4  -8   4       17.40       21.72      3.98 o 
   5  -8   4       50.18       57.12      9.16 o 
   6  -8   4        4.86        8.81      5.61 o 
  -7  -7   4       11.59       14.75      4.40 o 
  -6  -7   4       87.42       86.36     11.04 o 
  -5  -7   4      325.92      310.56     21.46 o 
  -4  -7   4      114.41      115.99     12.87 o 
  -3  -7   4        0.49       -0.05      3.29 o 
  -2  -7   4       22.55       26.07      5.25 o 
  -1  -7   4      170.71      175.32     15.26 o 
   0  -7   4      118.16      117.86      7.39 o 
   1  -7   4      634.72      601.05     11.52 o 
   2  -7   4      348.30      364.87     10.32 o 
   3  -7   4      273.45      255.19     12.12 o 
   4  -7   4       23.64       23.02      4.67 o 
   5  -7   4       78.21       94.93      5.97 o 
   6  -7   4        3.25        3.77      3.27 o 
   7  -7   4        2.32        0.13      2.60 o 
  -8  -6   4       44.28       41.70      5.80 o 
  -7  -6   4       82.23       81.78      7.74 o 
  -6  -6   4       15.72       12.43      4.15 o 
  -5  -6   4      255.25      258.31      8.22 o 
  -4  -6   4      371.14      402.66     10.63 o 
  -3  -6   4       67.08       67.41     13.53 o 
  -2  -6   4     1299.59     1258.42     23.86 o 
  -1  -6   4     1181.42     1153.80     25.00 o 
   0  -6   4        8.64        9.53      2.34 o 
   1  -6   4      543.26      519.48      6.03 o 
   2  -6   4      920.90      914.28     13.52 o 
   3  -6   4      328.20      328.11      9.23 o 
   4  -6   4       13.63       15.37      3.07 o 
   5  -6   4      462.15      467.03     13.31 o 
   6  -6   4      100.84      104.04      7.61 o 
   7  -6   4        2.26        8.75      4.07 o 
  -8  -5   4      176.25      152.37     15.17 o 
  -7  -5   4      294.68      298.70      8.85 o 
  -6  -5   4       15.84       12.32      4.42 o 
  -5  -5   4      317.69      319.14      9.50 o 
  -4  -5   4      697.30      660.77     13.17 o 
  -3  -5   4        3.63        3.85      1.27 o 
  -2  -5   4     2125.11     2191.55     39.47 o 
  -1  -5   4     1322.78     1376.46     25.05 o 
   0  -5   4       62.82       63.16      5.32 o 
   1  -5   4      324.80      292.48      4.91 o 
   2  -5   4     2384.28     2483.59     27.98 o 
   3  -5   4      660.37      657.48      9.06 o 
   4  -5   4      227.01      225.11     10.68 o 
   5  -5   4      789.92      785.24     18.09 o 
   6  -5   4      429.21      417.92     16.68 o 
   7  -5   4        3.38       11.01      9.52 o 
   8  -5   4      102.52       67.94     25.96 o 
  -9  -4   4       23.89       20.02      6.40 o 
  -8  -4   4      319.01      333.36     10.25 o 
  -7  -4   4      371.74      357.46     10.99 o 
  -6  -4   4       35.67       37.51      6.11 o 
  -5  -4   4      483.27      463.11     11.98 o 
  -4  -4   4      677.16      637.88     10.39 o 
  -3  -4   4       21.38       17.68      2.64 o 
  -2  -4   4     1964.51     2072.88     20.06 o 
  -1  -4   4     1892.21     1788.67     17.68 o 
   0  -4   4       49.52       38.10      1.79 o 
   1  -4   4      394.68      400.97      4.41 o 
   2  -4   4     3925.07     3922.21     44.98 o 
   3  -4   4      985.99      964.76     11.82 o 
   4  -4   4       63.88       52.48      2.90 o 
   5  -4   4      404.82      402.04     14.53 o 
   6  -4   4      686.42      728.98     34.73 o 
   7  -4   4       38.80       40.85      8.90 o 
   8  -4   4       17.77       18.27     10.05 o 
  -9  -3   4       12.35       16.88      5.34 o 
  -8  -3   4      451.19      452.50     14.10 o 
  -7  -3   4      617.40      641.97     18.47 o 
  -6  -3   4      105.84       92.35      4.75 o 
  -5  -3   4     1134.40     1080.72     19.75 o 
  -4  -3   4     1697.68     1711.27     23.63 o 
  -3  -3   4      643.16      640.59     12.49 o 
  -2  -3   4      473.28      445.93      5.53 o 
  -1  -3   4     4237.78     4268.57     35.78 o 
   0  -3   4     6587.62     6789.34     49.83 o 
   1  -3   4       23.39       35.02      1.74 o 
   2  -3   4     2683.76     2556.60     21.79 o 
   3  -3   4     2534.21     2624.05     24.71 o 
   4  -3   4        0.36        2.64      1.82 o 
   5  -3   4      733.27      724.52     20.87 o 
   6  -3   4     1315.33     1334.08     36.20 o 
   7  -3   4      324.67      283.90     21.46 o 
   8  -3   4       24.91       27.14      9.37 o 
  -9  -2   4        9.02        7.42      2.79 o 
  -8  -2   4      220.22      212.51      8.93 o 
  -7  -2   4      518.79      520.47     12.87 o 
  -6  -2   4      249.26      246.81      8.25 o 
  -5  -2   4      306.14      284.35      7.57 o 
  -4  -2   4     3130.32     3170.27     44.16 o 
  -3  -2   4     1889.09     1760.23     17.91 o 
  -2  -2   4       29.19       35.28      4.75 o 
  -1  -2   4     6790.30     6762.93     49.66 o 
   0  -2   4     6944.74     7332.23     53.48 o 
   1  -2   4       58.82       76.36      2.20 o 
   2  -2   4     2499.56     2459.62     21.13 o 
   3  -2   4     4868.35     4997.80     78.28 o 
   4  -2   4     1034.76     1039.43     11.49 o 
   5  -2   4       25.70       20.36      2.92 o 
   6  -2   4      614.96      620.67     26.16 o 
   7  -2   4      369.00      369.13     22.06 o 
   8  -2   4       17.32        6.87      4.44 o 
  -9  -1   4       91.39       97.11      5.98 o 
  -8  -1   4      198.19      181.44      7.09 o 
  -7  -1   4      950.45      978.16     20.35 o 
  -6  -1   4      680.11      675.17     16.05 o 
  -5  -1   4       49.27       52.34      5.89 o 
  -4  -1   4     4475.74     4443.30     58.96 o 
  -3  -1   4     3941.11     3954.37     52.83 o 
  -2  -1   4      487.45      513.11      6.37 o 
  -1  -1   4     6528.53     6567.43     73.10 o 
   0  -1   4     8565.65     8744.54     79.50 o 
   1  -1   4      761.47      708.77      6.18 o 
   2  -1   4     1442.21     1417.80     10.79 o 
   3  -1   4     3504.97     3619.54     53.70 o 
   4  -1   4     3375.14     3513.06     38.71 o 
   5  -1   4        2.12        2.55      0.81 o 
   6  -1   4      471.80      459.97     24.25 o 
   7  -1   4      513.11      516.51     19.77 o 
   8  -1   4       15.86       18.89     12.61 o 
  -9   0   4      157.72      159.20      9.94 o 
  -8   0   4        1.84        5.47      2.10 o 
  -7   0   4      881.79      892.29     19.29 o 
  -6   0   4     1027.72     1055.27     18.87 o 
  -5   0   4       64.33       70.85      7.27 o 
  -4   0   4     3215.05     3280.74     44.38 o 
  -3   0   4     6214.96     6200.34    117.90 o 
  -2   0   4      584.99      594.12      8.00 o 
  -1   0   4     1422.14     1450.97     12.02 o 
   0   0   4     5449.51     5141.48     45.77 o 
   1   0   4     1155.70     1044.87     10.11 o 
   2   0   4      186.19      212.95      5.39 o 
   3   0   4     2472.86     2442.69     39.79 o 
   4   0   4     3938.86     4069.20     79.60 o 
   5   0   4       38.36       42.51      4.36 o 
   6   0   4      390.49      412.39     17.51 o 
   7   0   4      556.13      597.70     13.33 o 
   8   0   4      150.92      146.22     11.44 o 
  -9   1   4      191.92      170.71     14.76 o 
  -8   1   4       62.78       73.80     17.03 o 
  -7   1   4      436.62      441.32     18.29 o 
  -6   1   4      905.78      946.08     16.84 o 
  -5   1   4      434.30      459.56      9.56 o 
  -4   1   4       25.45       34.49      6.85 o 
  -3   1   4     1856.14     1760.60     32.32 o 
  -2   1   4     1064.82      979.76     12.36 o 
  -1   1   4        9.67        8.61      2.17 o 
   0   1   4     2825.20     2855.66     45.10 o 
   1   1   4     7288.27     7180.58    157.08 o 
   2   1   4     1011.93     1121.32     15.00 o 
   3   1   4     1542.29     1622.70     27.48 o 
   4   1   4     2181.82     2263.44     39.47 o 
   5   1   4      284.01      258.93     15.40 o 
   6   1   4      260.25      292.58     18.03 o 
   7   1   4      322.45      361.65     12.37 o 
   8   1   4      263.13      273.92     30.54 o 
  -9   2   4      247.50      220.45     20.30 o 
  -8   2   4       72.64       66.14      7.82 o 
  -7   2   4      444.22      427.67     15.57 o 
  -6   2   4     2781.38     2955.66     43.51 o 
  -5   2   4     1394.86     1409.88     23.42 o 
  -4   2   4      115.05      144.40      5.65 o 
  -3   2   4     3186.82     3356.90     37.82 o 
  -2   2   4     1939.54     1753.37     21.62 o 
  -1   2   4        4.26        5.15      1.82 o 
   0   2   4     1462.21     1461.29     13.64 o 
   1   2   4     5134.47     5563.77     98.07 o 
   2   2   4      128.65      100.82      3.66 o 
   3   2   4     1735.75     1810.76     30.31 o 
   4   2   4      946.62      919.75     30.64 o 
   5   2   4      229.25      234.95     11.67 o 
   6   2   4      129.78      138.92      8.32 o 
   7   2   4      507.55      491.53     17.55 o 
   8   2   4      226.17      228.60     12.47 o 
  -9   3   4      208.03      214.15     16.32 o 
  -8   3   4       35.92       41.54      6.54 o 
  -7   3   4       36.74       39.12      5.97 o 
  -6   3   4      630.58      672.12     14.64 o 
  -5   3   4      406.45      404.06      9.93 o 
  -4   3   4       42.93       41.11      7.85 o 
  -3   3   4     1218.32     1206.33     22.49 o 
  -2   3   4     1958.80     1964.34     37.65 o 
  -1   3   4      663.36      679.89     18.33 o 
   0   3   4      574.76      522.84     11.40 o 
   1   3   4     1864.63     1893.11     18.81 o 
   2   3   4      104.93       77.14      2.50 o 
   3   3   4      742.16      747.41      9.25 o 
   4   3   4      225.04      250.31      6.65 o 
   5   3   4      240.00      239.45      9.53 o 
   6   3   4        5.84        7.64      2.65 o 
   7   3   4      312.70      332.18     24.93 o 
   8   3   4       57.80       73.40     12.48 o 
  -9   4   4      135.12      137.47     10.62 o 
  -8   4   4       38.70       43.65      9.41 o 
  -7   4   4        0.06        4.86      4.37 o 
  -6   4   4      260.80      279.82     14.51 o 
  -5   4   4      654.48      647.65     35.03 o 
  -4   4   4       14.54       12.26      3.69 o 
  -3   4   4      181.31      184.85      7.17 o 
  -2   4   4     1402.26     1453.02     22.16 o 
  -1   4   4      403.41      396.07     17.99 o 
   0   4   4      256.41      248.40      6.25 o 
   1   4   4      686.80      679.98     10.55 o 
   2   4   4      275.38      273.75      8.16 o 
   3   4   4       16.16       16.93      3.60 o 
   4   4   4      262.91      261.43     16.72 o 
   5   4   4      611.67      619.94     17.05 o 
   6   4   4        4.33        4.39      2.67 o 
   7   4   4      187.07      156.94     18.96 o 
   8   4   4      100.53       97.98     14.21 o 
  -8   5   4       49.61       74.60     13.67 o 
  -7   5   4        1.74        3.51      3.27 o 
  -6   5   4      120.86      120.78      6.11 o 
  -5   5   4      528.55      536.82     20.00 o 
  -4   5   4        1.07        3.00      3.63 o 
  -3   5   4      225.09      230.10      6.34 o 
  -2   5   4     1725.05     1843.54     31.72 o 
  -1   5   4      455.89      460.95     17.94 o 
   0   5   4      647.20      675.56     12.15 o 
   1   5   4      794.86      799.16     12.87 o 
   2   5   4      120.02      131.42      4.31 o 
   3   5   4       43.63       37.54      3.11 o 
   4   5   4     1713.23     1597.84     28.81 o 
   5   5   4      508.94      487.29     22.35 o 
   6   5   4        0.55        4.93      3.00 o 
   7   5   4       94.00       84.60      8.07 o 
  -8   6   4       76.15       84.85     20.77 o 
  -7   6   4        0.91       11.23      4.95 o 
  -6   6   4       82.78       93.29      8.56 o 
  -5   6   4      143.00      136.75     14.92 o 
  -4   6   4        2.54        2.72      2.97 o 
  -3   6   4      441.99      430.97     12.98 o 
  -2   6   4      608.48      638.96     14.32 o 
  -1   6   4      146.38      138.27      5.41 o 
   0   6   4      207.20      200.85      9.85 o 
   1   6   4      245.60      245.44      9.64 o 
   2   6   4      551.94      563.17     13.92 o 
   3   6   4        2.63        4.06      2.41 o 
   4   6   4      621.30      607.53     12.57 o 
   5   6   4      232.68      232.72     10.06 o 
   6   6   4        2.80        1.68      3.34 o 
   7   6   4       56.72       34.15     11.12 o 
  -7   7   4        3.39       14.34      4.32 o 
  -6   7   4      173.08      191.73     20.32 o 
  -5   7   4      268.25      278.03     11.47 o 
  -4   7   4      163.88      158.27      7.91 o 
  -3   7   4      146.62      149.78      6.33 o 
  -2   7   4      391.26      394.83     12.23 o 
  -1   7   4       27.03       32.68      6.14 o 
   0   7   4      105.88      102.60      6.84 o 
   1   7   4     1012.30     1059.94     18.38 o 
   2   7   4      746.58      768.15     16.79 o 
   3   7   4       15.76       12.80      3.48 o 
   4   7   4      279.20      246.71      6.13 o 
   5   7   4      207.12      213.90     19.29 o 
   6   7   4       24.52       19.02      7.03 o 
  -7   8   4        0.31        3.64      2.87 o 
  -6   8   4      155.36      173.19     17.16 o 
  -5   8   4      247.78      214.48     11.59 o 
  -4   8   4      192.85      213.37     12.45 o 
  -3   8   4       51.32       55.22      3.72 o 
  -2   8   4      241.14      231.72     10.07 o 
  -1   8   4      239.08      263.35     11.10 o 
   0   8   4       42.54       42.02      6.02 o 
   1   8   4      476.54      490.37     15.03 o 
   2   8   4      439.68      460.59     15.49 o 
   3   8   4        8.54        8.50      3.18 o 
   4   8   4      104.43      102.29     10.05 o 
   5   8   4      294.37      321.56     23.11 o 
  -6   9   4       50.39       39.57      6.72 o 
  -5   9   4      308.60      366.32     24.23 o 
  -4   9   4      248.91      249.56     19.95 o 
  -3   9   4        2.50        8.36      2.56 o 
  -2   9   4      316.23      311.32      7.65 o 
  -1   9   4      694.84      730.50     21.68 o 
   0   9   4       85.70       75.84      7.05 o 
   1   9   4      158.37      145.02      8.05 o 
   2   9   4      268.11      270.08     12.19 o 
   3   9   4       38.19       45.23      4.94 o 
   4   9   4        6.02        5.98      2.15 o 
   5   9   4      172.12      179.29     13.67 o 
  -5  10   4      205.83      217.23     14.63 o 
  -4  10   4      113.69      119.45     12.53 o 
  -3  10   4        0.57        4.01      2.31 o 
  -2  10   4      331.55      320.80      8.83 o 
  -1  10   4      478.44      491.32     13.98 o 
   0  10   4       64.30       67.48      8.57 o 
   1  10   4       44.93       46.80      4.39 o 
   2  10   4      173.09      173.04     10.96 o 
   3  10   4      121.46      126.68     10.15 o 
  -3  11   4       47.50       52.82     19.23 o 
  -2  11   4       32.94       35.19      7.52 o 
  -1  11   4      190.24      183.44     26.01 o 
   0  11   4      100.93      104.88     26.04 o 
   1  11   4        7.97        6.22      3.49 o 
   2  11   4       47.94       37.16     10.57 o 
  -2 -12   5      148.67      115.83     13.86 o 
  -1 -12   5      147.82      127.71     17.96 o 
   0 -12   5        0.43        6.57      4.47 o 
   1 -12   5       94.89      121.27     18.68 o 
  -4 -11   5       56.16       61.57     14.42 o 
  -3 -11   5        0.18        6.92      4.96 o 
  -2 -11   5      277.30      284.58     18.21 o 
  -1 -11   5      246.11      250.84     10.00 o 
   0 -11   5        1.54       -0.62      4.26 o 
   1 -11   5       97.65       85.47     30.76 o 
   2 -11   5      123.98      107.65      9.73 o 
   3 -11   5       10.35        6.31      6.07 o 
  -5 -10   5      272.12      297.53     12.80 o 
  -4 -10   5      344.98      352.65     13.51 o 
  -3 -10   5        0.05        9.57     10.47 o 
  -2 -10   5      426.72      451.45     32.38 o 
  -1 -10   5      470.44      477.97     24.06 o 
   0 -10   5       41.88       34.80      5.02 o 
   1 -10   5       52.35       56.66      7.86 o 
   2 -10   5      411.96      431.68     21.23 o 
   3 -10   5      211.62      203.11     23.48 o 
   4 -10   5       11.69       22.45      5.55 o 
  -6  -9   5        0.42        9.92      5.21 o 
  -5  -9   5      230.00      248.84     13.38 o 
  -4  -9   5      533.95      522.91     25.49 o 
  -3  -9   5       54.75       57.12     13.64 o 
  -2  -9   5      203.43      229.42     21.56 o 
  -1  -9   5      605.38      647.09     18.26 o 
   0  -9   5      448.99      478.21     15.48 o 
   1  -9   5        3.02        3.78      4.97 o 
   2  -9   5      561.14      603.02     17.18 o 
   3  -9   5      326.82      333.13     17.75 o 
   4  -9   5        9.71       22.56      6.87 o 
   5  -9   5       79.70       63.06     12.40 o 
  -7  -8   5      166.21      163.38     10.76 o 
  -6  -8   5       38.16       45.20      9.86 o 
  -5  -8   5      154.93      159.78     13.65 o 
  -4  -8   5      524.75      515.79     16.20 o 
  -3  -8   5      153.76      143.21      8.47 o 
  -2  -8   5        5.46       10.33      7.11 o 
  -1  -8   5      214.96      248.75     10.23 o 
   0  -8   5      731.94      749.29     37.08 o 
   1  -8   5       12.63       15.44      4.94 o 
   2  -8   5      458.48      470.18     24.65 o 
   3  -8   5      631.54      613.14     16.75 o 
   4  -8   5      203.18      202.20     24.65 o 
   5  -8   5       38.45       29.10      9.83 o 
   6  -8   5      140.78      119.64      9.38 o 
  -7  -7   5      352.59      342.82     22.87 o 
  -6  -7   5      142.97      141.59      8.27 o 
  -5  -7   5      167.74      155.48     11.17 o 
  -4  -7   5     1366.39     1394.45     34.60 o 
  -3  -7   5     1277.16     1266.31     60.29 o 
  -2  -7   5      222.93      203.04     15.39 o 
  -1  -7   5     1102.27     1099.64     31.00 o 
   0  -7   5     1392.10     1383.15     22.44 o 
   1  -7   5       21.49       34.29      5.08 o 
   2  -7   5      166.63      168.83      3.85 o 
   3  -7   5      285.67      275.90      8.58 o 
   4  -7   5       85.16       73.94     15.35 o 
   5  -7   5      114.69       97.00      6.45 o 
   6  -7   5      155.55      149.47     12.14 o 
   7  -7   5       57.38       48.98     22.73 o 
  -8  -6   5      110.29      103.85      7.75 o 
  -7  -6   5      480.81      501.62     18.14 o 
  -6  -6   5      176.33      177.78     12.51 o 
  -5  -6   5       13.48       13.25      4.91 o 
  -4  -6   5      135.34      132.88      7.36 o 
  -3  -6   5      682.53      661.38     19.90 o 
  -2  -6   5        2.15        2.71      2.32 o 
  -1  -6   5      805.02      816.75     16.94 o 
   0  -6   5      762.80      799.47     21.25 o 
   1  -6   5      410.60      387.51     10.37 o 
   2  -6   5        5.18        4.44      1.36 o 
   3  -6   5       78.23       88.98      3.42 o 
   4  -6   5       60.60       61.14      5.52 o 
   5  -6   5       46.01       38.61      7.56 o 
   6  -6   5      100.23      111.13      7.39 o 
   7  -6   5       59.40       45.14     18.11 o 
  -8  -5   5       24.87       22.83      8.64 o 
  -7  -5   5      296.50      306.39     12.25 o 
  -6  -5   5      217.18      220.69      9.18 o 
  -5  -5   5       11.99       11.86      5.81 o 
  -4  -5   5      452.77      453.58     12.33 o 
  -3  -5   5     2136.17     2203.69     25.81 o 
  -2  -5   5       36.26       39.63      2.64 o 
  -1  -5   5      369.18      358.58      6.59 o 
   0  -5   5      537.66      521.42      9.55 o 
   1  -5   5      641.89      618.06     11.23 o 
   2  -5   5        7.31       12.40      1.87 o 
   3  -5   5      394.18      397.06      7.84 o 
   4  -5   5       95.39       90.82     13.14 o 
   5  -5   5       23.06       24.83      5.30 o 
   6  -5   5      115.82      124.32     15.42 o 
   7  -5   5       72.41       77.86     13.31 o 
  -8  -4   5       21.89       13.00      5.31 o 
  -7  -4   5      187.48      196.09      7.87 o 
  -6  -4   5      393.26      382.58     13.90 o 
  -5  -4   5        4.74        6.10      1.95 o 
  -4  -4   5      994.24      986.31     34.17 o 
  -3  -4   5     1684.69     1654.17     24.47 o 
  -2  -4   5      221.71      224.15      4.33 o 
  -1  -4   5      379.13      344.47      5.82 o 
   0  -4   5     1142.22     1223.60     15.05 o 
   1  -4   5     1606.91     1597.80     26.30 o 
   2  -4   5       86.65       80.63      3.12 o 
   3  -4   5     1179.01     1187.79     15.42 o 
   4  -4   5      135.05      128.69      6.55 o 
   5  -4   5       11.55        6.74      3.56 o 
   6  -4   5      483.09      397.76     27.41 o 
   7  -4   5      143.52      162.99     13.58 o 
   8  -4   5        4.43        7.37     12.87 o 
  -9  -3   5      102.55       94.36     11.97 o 
  -8  -3   5        0.26        3.91      2.89 o 
  -7  -3   5       49.92       53.10      8.83 o 
  -6  -3   5      345.94      341.00     14.10 o 
  -5  -3   5       30.92       45.08      7.12 o 
  -4  -3   5     1415.30     1410.34     28.94 o 
  -3  -3   5      768.58      753.24     11.28 o 
  -2  -3   5       13.07       15.33      1.99 o 
  -1  -3   5      661.66      702.92     17.97 o 
   0  -3   5     2217.25     2292.58     22.15 o 
   1  -3   5      541.57      506.41      9.70 o 
   2  -3   5      317.17      315.28      4.65 o 
   3  -3   5     1101.04     1131.82     13.01 o 
   4  -3   5      583.91      595.89      8.80 o 
   5  -3   5        0.20        2.33      1.22 o 
   6  -3   5       72.84       82.99     21.46 o 
   7  -3   5      117.48      125.87      9.47 o 
   8  -3   5        0.26        4.28      4.23 o 
  -9  -2   5      129.80      127.46      7.38 o 
  -8  -2   5        0.03        3.28      2.51 o 
  -7  -2   5      406.29      410.03     15.83 o 
  -6  -2   5      519.94      527.21     21.35 o 
  -5  -2   5       19.07       30.21      3.86 o 
  -4  -2   5     1380.96     1409.18     21.89 o 
  -3  -2   5     1287.85     1330.61     35.55 o 
  -2  -2   5     2104.63     2174.98     21.86 o 
  -1  -2   5        3.31        0.92      1.27 o 
   0  -2   5     3789.21     3826.45     35.86 o 
   1  -2   5      653.93      625.61      6.61 o 
   2  -2   5      276.05      287.47      7.33 o 
   3  -2   5     2065.14     2040.45     22.08 o 
   4  -2   5     1693.91     1750.09     20.42 o 
   5  -2   5       17.55       17.33      4.52 o 
   6  -2   5      133.33      122.06      9.13 o 
   7  -2   5      394.15      410.73     21.02 o 
   8  -2   5       95.42       88.91     27.41 o 
  -9  -1   5      114.46       98.68     11.56 o 
  -8  -1   5        7.04       11.70      5.36 o 
  -7  -1   5      376.49      372.53     20.60 o 
  -6  -1   5      561.84      577.48     26.14 o 
  -5  -1   5      358.74      349.63     10.10 o 
  -4  -1   5      446.65      442.93     10.20 o 
  -3  -1   5     2271.00     2303.04     31.68 o 
  -2  -1   5     2477.49     2467.70     45.29 o 
  -1  -1   5      278.78      255.56      6.31 o 
   0  -1   5     5416.84     5540.44     69.23 o 
   1  -1   5     3303.91     3245.50     57.82 o 
   2  -1   5       32.67       29.26      3.62 o 
   3  -1   5      462.35      439.70      9.32 o 
   4  -1   5     1634.35     1614.27     32.66 o 
   5  -1   5      136.45      144.09     17.99 o 
   6  -1   5      226.65      228.93     10.40 o 
   7  -1   5      608.00      574.93     28.55 o 
   8  -1   5      324.00      280.19     40.12 o 
  -9   0   5      190.06      181.48     15.83 o 
  -8   0   5       47.56       52.14      4.35 o 
  -7   0   5      303.49      296.14     12.07 o 
  -6   0   5     1103.63     1131.81     21.42 o 
  -5   0   5      690.76      690.56     13.32 o 
  -4   0   5       12.14       12.42      4.42 o 
  -3   0   5     5725.49     5878.62     74.79 o 
  -2   0   5     3947.57     3862.91     67.97 o 
  -1   0   5      139.95      145.38      3.75 o 
   0   0   5     4470.71     4370.05     54.76 o 
   1   0   5     5225.68     5518.92     77.92 o 
   2   0   5     1069.61     1038.77     22.50 o 
   3   0   5      124.22      109.92      5.08 o 
   4   0   5     1737.99     1785.21     33.55 o 
   5   0   5      541.55      530.56     21.01 o 
   6   0   5       84.69       77.63     16.23 o 
   7   0   5      371.30      398.66     24.96 o 
   8   0   5      232.44      239.10     33.11 o 
  -9   1   5      188.30      213.94     47.17 o 
  -8   1   5      110.44       97.24     10.65 o 
  -7   1   5      201.98      200.50     14.09 o 
  -6   1   5     2448.51     2506.52     43.48 o 
  -5   1   5     1946.35     2083.22     28.57 o 
  -4   1   5       84.38       84.21      4.73 o 
  -3   1   5     5048.03     5356.00    185.88 o 
  -2   1   5     3916.66     3841.71     57.52 o 
  -1   1   5       53.19       47.03      5.53 o 
   0   1   5     2328.38     2494.97     37.30 o 
   1   1   5     4940.38     5036.68     72.23 o 
   2   1   5     2931.67     2919.07     46.94 o 
   3   1   5       94.33       95.66      5.90 o 
   4   1   5     1136.12     1155.30     40.60 o 
   5   1   5     1198.43     1233.56     48.40 o 
   6   1   5        0.05        7.85      3.33 o 
   7   1   5      188.90      190.78      9.04 o 
   8   1   5      215.32      185.61     24.22 o 
  -9   2   5      154.77      190.05     13.51 o 
  -8   2   5      140.75      145.97      8.94 o 
  -7   2   5        4.62        5.12      4.06 o 
  -6   2   5      611.21      635.57     16.66 o 
  -5   2   5      551.96      545.13     14.48 o 
  -4   2   5       43.03       59.09     12.10 o 
  -3   2   5     1390.96     1434.30     22.26 o 
  -2   2   5     5660.44     5408.48     77.82 o 
  -1   2   5     2105.77     2080.09     24.23 o 
   0   2   5      271.77      311.02      4.56 o 
   1   2   5     3461.66     3485.23     45.61 o 
   2   2   5     4183.81     4399.47     48.63 o 
   3   2   5       42.45       43.14     12.62 o 
   4   2   5      622.67      646.87     31.95 o 
   5   2   5      998.06     1011.28     32.24 o 
   6   2   5      200.78      192.95     11.86 o 
   7   2   5       35.44       36.23      9.52 o 
   8   2   5      138.38      149.97      8.77 o 
  -9   3   5      218.53      222.21     13.35 o 
  -8   3   5      549.44      570.50     30.06 o 
  -7   3   5      218.27      197.93      8.42 o 
  -6   3   5      229.26      249.01     10.76 o 
  -5   3   5     1571.72     1594.33     54.10 o 
  -4   3   5      460.15      457.38     15.94 o 
  -3   3   5      239.85      250.39      8.33 o 
  -2   3   5     3656.10     3773.50     48.78 o 
  -1   3   5     2959.75     3055.21     41.40 o 
   0   3   5      111.58      105.43      3.31 o 
   1   3   5     2941.98     3116.38     35.62 o 
   2   3   5     3437.19     3561.84     43.01 o 
   3   3   5      175.04      185.52      9.37 o 
   4   3   5      486.38      500.63     24.17 o 
   5   3   5      942.04      981.75     29.79 o 
   6   3   5      559.19      587.03     15.96 o 
   7   3   5       31.21       29.58      5.24 o 
  -8   4   5      318.81      369.70     35.16 o 
  -7   4   5      137.88      132.98      6.53 o 
  -6   4   5        2.91        3.11      2.70 o 
  -5   4   5     1291.13     1255.45     34.85 o 
  -4   4   5      647.09      624.77     12.78 o 
  -3   4   5       39.50       45.77     11.20 o 
  -2   4   5     1376.27     1380.80     21.08 o 
  -1   4   5     3013.49     3040.69     39.05 o 
   0   4   5        5.26        6.00      2.52 o 
   1   4   5     1527.53     1579.07     23.83 o 
   2   4   5     1374.63     1485.95     18.52 o 
   3   4   5      140.98      139.71      3.77 o 
   4   4   5      125.44      109.94      6.11 o 
   5   4   5      523.97      564.70     18.47 o 
   6   4   5      219.15      238.10     11.58 o 
   7   4   5        0.93        5.33      2.56 o 
  -8   5   5      175.19      175.26     11.63 o 
  -7   5   5      167.80      157.08      9.23 o 
  -6   5   5        3.90        4.29      2.07 o 
  -5   5   5      409.92      429.35     25.78 o 
  -4   5   5      429.53      430.94     12.70 o 
  -3   5   5       83.05       80.97      9.88 o 
  -2   5   5      248.59      245.03     10.06 o 
  -1   5   5     1447.01     1503.62     46.03 o 
   0   5   5      207.94      198.76      5.97 o 
   1   5   5       25.46       26.24      4.40 o 
   2   5   5      201.25      209.42      8.09 o 
   3   5   5      776.62      821.59     16.28 o 
   4   5   5        6.16       14.20      5.40 o 
   5   5   5      268.88      292.68     16.30 o 
   6   5   5      151.26      162.91     12.93 o 
   7   5   5        9.26        5.16      8.77 o 
  -8   6   5       84.19       63.11     14.52 o 
  -7   6   5      161.06      159.03      9.17 o 
  -6   6   5        4.98        2.23      4.58 o 
  -5   6   5      122.67      109.50      9.61 o 
  -4   6   5      882.59      920.24     18.14 o 
  -3   6   5      191.62      181.15      8.60 o 
  -2   6   5      104.45      107.16      5.85 o 
  -1   6   5      778.89      807.71     16.12 o 
   0   6   5       37.90       39.56      5.77 o 
   1   6   5      152.52      148.86      8.33 o 
   2   6   5      905.83      899.31     15.68 o 
   3   6   5      853.49      844.36     20.45 o 
   4   6   5        0.53        2.10      3.14 o 
   5   6   5      142.44      139.35     16.40 o 
   6   6   5       85.66      119.82     28.58 o 
  -7   7   5       44.93       44.48      7.81 o 
  -6   7   5        0.51        4.93      6.56 o 
  -5   7   5       38.45       39.74      6.50 o 
  -4   7   5      309.56      286.86      8.07 o 
  -3   7   5       50.63       60.91      8.77 o 
  -2   7   5      122.52      169.01     30.73 o 
  -1   7   5      216.81      228.69     11.62 o 
   0   7   5      333.11      313.39      9.96 o 
   1   7   5       16.78       16.74      3.36 o 
   2   7   5      458.49      453.83     11.59 o 
   3   7   5      276.38      259.22      9.53 o 
   4   7   5        1.52        0.53      2.67 o 
   5   7   5      136.15      135.10      9.03 o 
   6   7   5      122.91      128.07     10.99 o 
  -6   8   5        8.86        4.73      7.39 o 
  -5   8   5       19.15       24.92     13.72 o 
  -4   8   5      113.24      113.81     14.91 o 
  -3   8   5        3.18        6.06      3.44 o 
  -2   8   5      227.69      230.67      7.83 o 
  -1   8   5      272.08      257.12     11.91 o 
   0   8   5      355.86      353.48     14.61 o 
   1   8   5       23.12       13.54      2.72 o 
   2   8   5      352.92      320.80      9.21 o 
   3   8   5      128.81      143.75     20.53 o 
   4   8   5        6.58        8.54      3.07 o 
   5   8   5       29.70       40.24      9.71 o 
  -5   9   5       19.88       19.86      7.43 o 
  -4   9   5       21.23       25.88      6.22 o 
  -3   9   5        0.78        5.74      2.80 o 
  -2   9   5       33.05       34.28      5.09 o 
  -1   9   5      231.84      231.05      7.15 o 
   0   9   5      194.38      180.64     11.51 o 
   1   9   5        3.94        3.22      2.06 o 
   2   9   5      222.15      221.72     11.67 o 
   3   9   5      204.90      218.91     17.27 o 
   4   9   5       54.63       69.07     14.91 o 
  -4  10   5       40.93       30.66     11.96 o 
  -3  10   5       91.98       89.10     12.18 o 
  -2  10   5        3.94        5.83      2.36 o 
  -1  10   5      150.20      118.03      7.39 o 
   0  10   5      113.15      106.15      6.80 o 
   1  10   5        1.56        3.61      1.76 o 
   2  10   5       52.63       36.81      7.74 o 
   3  10   5      139.17       81.50     33.68 o 
  -2  11   5        0.55        2.42      3.01 o 
  -1  11   5      111.25       81.33     10.62 o 
   0  11   5      104.26      134.32      9.59 o 
  -3 -11   6       39.38       37.24      8.61 o 
  -2 -11   6       35.21       34.66      8.13 o 
  -1 -11   6      180.89      177.02      8.25 o 
   0 -11   6       54.11       52.45      7.79 o 
   1 -11   6       11.27       25.93      5.78 o 
   2 -11   6      100.98       88.01      9.61 o 
   3 -11   6       91.07       66.23     14.33 o 
  -5 -10   6        8.71        6.86      6.65 o 
  -4 -10   6      150.29      171.92     11.56 o 
  -3 -10   6      122.46      106.51     15.96 o 
  -2 -10   6       19.62       14.59      4.73 o 
  -1 -10   6      229.13      213.71     12.72 o 
   0 -10   6       70.62       68.37     10.89 o 
   1 -10   6       28.24       36.91     13.57 o 
   2 -10   6      301.59      350.34     16.40 o 
   3 -10   6      386.26      350.86     46.85 o 
   4 -10   6       24.49       29.40      5.76 o 
  -6  -9   6       89.90       68.67     11.41 o 
  -5  -9   6       14.33        6.52      5.14 o 
  -4  -9   6      464.98      466.11     41.41 o 
  -3  -9   6      222.14      194.76     13.28 o 
  -2  -9   6       29.86       32.20      7.10 o 
  -1  -9   6      419.09      459.94     16.21 o 
   0  -9   6      475.33      449.47     12.87 o 
   1  -9   6       79.02       70.13      6.63 o 
   2  -9   6      222.77      258.52     13.52 o 
   3  -9   6      414.79      456.77     23.43 o 
   4  -9   6      116.11      130.20      8.80 o 
   5  -9   6       14.70       14.74      5.66 o 
  -7  -8   6      169.19      169.79     32.28 o 
  -6  -8   6      232.24      248.94     16.70 o 
  -5  -8   6        9.30       18.70      7.90 o 
  -4  -8   6      796.24      786.24     19.84 o 
  -3  -8   6      805.63      788.17     49.37 o 
  -2  -8   6       62.03       68.12      7.73 o 
  -1  -8   6      200.22      193.92     21.37 o 
   0  -8   6     1310.70     1404.05     31.44 o 
   1  -8   6      273.19      276.06     12.93 o 
   2  -8   6      123.19      106.78      6.60 o 
   3  -8   6      459.52      470.56     11.57 o 
   4  -8   6      385.06      400.12     22.75 o 
   5  -8   6        0.35        2.23      2.33 o 
   6  -8   6      149.23       81.64     30.18 o 
  -7  -7   6      217.86      249.53     12.46 o 
  -6  -7   6      298.76      306.12     13.87 o 
  -5  -7   6       10.17        4.70      4.07 o 
  -4  -7   6      145.41      149.87     11.95 o 
  -3  -7   6      198.94      220.01     14.11 o 
  -2  -7   6      139.14      138.78      9.01 o 
  -1  -7   6      277.19      260.45     19.19 o 
   0  -7   6     2209.28     2228.65     64.33 o 
   1  -7   6     1285.35     1272.58     21.09 o 
   2  -7   6       84.39       82.83      6.42 o 
   3  -7   6      331.83      345.34     21.22 o 
   4  -7   6      724.98      701.84     13.30 o 
   5  -7   6       86.25       81.31     10.56 o 
   6  -7   6       57.64       59.87     22.17 o 
  -8  -6   6       35.06       20.51      7.57 o 
  -7  -6   6      223.65      230.28     13.11 o 
  -6  -6   6      888.51      868.36     26.15 o 
  -5  -6   6      300.53      274.45     13.40 o 
  -4  -6   6       10.14       13.42      5.44 o 
  -3  -6   6     1702.19     1796.55     36.91 o 
  -2  -6   6     1720.67     1723.56     57.06 o 
  -1  -6   6       87.04       76.62      2.76 o 
   0  -6   6     1450.69     1500.15     30.31 o 
   1  -6   6     1553.92     1571.65     24.98 o 
   2  -6   6       62.96       68.04      3.41 o 
   3  -6   6      605.14      587.41     11.77 o 
   4  -6   6     1002.70     1013.10     35.93 o 
   5  -6   6      273.33      266.12      9.80 o 
   6  -6   6        4.53        7.34      5.19 o 
   7  -6   6      131.10      165.37     22.01 o 
  -8  -5   6       89.68       78.77     16.45 o 
  -7  -5   6       85.28       75.25     12.81 o 
  -6  -5   6      426.33      433.09     10.10 o 
  -5  -5   6      287.28      261.85     11.31 o 
  -4  -5   6       12.79       12.48      3.61 o 
  -3  -5   6     1633.54     1636.66     23.01 o 
  -2  -5   6     1435.60     1499.31     18.76 o 
  -1  -5   6       23.97       21.96      2.46 o 
   0  -5   6      338.73      318.79     10.40 o 
   1  -5   6     1053.09     1010.88     16.30 o 
   2  -5   6      189.63      184.62      5.75 o 
   3  -5   6      498.55      489.99     13.13 o 
   4  -5   6      612.06      580.91     24.23 o 
   5  -5   6      407.62      366.45     17.31 o 
   6  -5   6        9.21        6.85      6.49 o 
   7  -5   6      149.07      156.40     11.34 o 
  -8  -4   6      130.26      126.78      8.94 o 
  -7  -4   6        0.39        5.36      1.91 o 
  -6  -4   6      348.05      342.69     13.36 o 
  -5  -4   6     1140.39     1180.69     21.61 o 
  -4  -4   6       38.30       37.20      6.31 o 
  -3  -4   6      574.14      554.24      7.36 o 
  -2  -4   6     1058.56      998.23     13.44 o 
  -1  -4   6      125.18      119.65      3.55 o 
   0  -4   6        8.33        8.71      4.19 o 
   1  -4   6      899.96      862.18     13.98 o 
   2  -4   6      637.04      581.83     19.79 o 
   3  -4   6        4.54        7.25      1.87 o 
   4  -4   6      192.83      198.51      5.70 o 
   5  -4   6      514.53      567.36     22.84 o 
   6  -4   6       34.66       31.51      8.87 o 
   7  -4   6      124.74      134.33     23.26 o 
  -9  -3   6      204.37      137.49     24.31 o 
  -8  -3   6      148.53      160.66     13.21 o 
  -7  -3   6       10.81       15.52      4.51 o 
  -6  -3   6      473.82      464.97     15.62 o 
  -5  -3   6     1681.67     1669.01     26.57 o 
  -4  -3   6      116.28      105.55      9.10 o 
  -3  -3   6      140.18      149.54      5.15 o 
  -2  -3   6     1665.25     1663.42     22.30 o 
  -1  -3   6     1748.42     1838.58     21.45 o 
   0  -3   6        0.63        1.88      1.80 o 
   1  -3   6     1189.50     1203.62     17.26 o 
   2  -3   6      418.24      400.01      5.34 o 
   3  -3   6       22.47       22.00      2.38 o 
   4  -3   6     1160.35     1133.02     20.04 o 
   5  -3   6      463.67      425.32     20.29 o 
   6  -3   6        2.93        5.92      4.93 o 
   7  -3   6      122.78      114.69     30.15 o 
  -9  -2   6       44.89       38.18      8.64 o 
  -8  -2   6      161.59      176.36      6.85 o 
  -7  -2   6        4.05        6.68      3.03 o 
  -6  -2   6      333.67      325.21      8.89 o 
  -5  -2   6      868.02      856.52     16.00 o 
  -4  -2   6       19.85       18.84      5.46 o 
  -3  -2   6      166.64      167.83      6.72 o 
  -2  -2   6      549.13      533.80     11.21 o 
  -1  -2   6     1061.03     1033.68     15.84 o 
   0  -2   6      608.40      617.24     11.25 o 
   1  -2   6     1085.39     1181.79     14.59 o 
   2  -2   6      919.68      887.72     11.09 o 
   3  -2   6       93.74       95.28      2.97 o 
   4  -2   6      368.26      359.87     10.57 o 
   5  -2   6       68.39       93.85     11.44 o 
   6  -2   6        9.41        6.53      3.48 o 
   7  -2   6       69.39       50.69     15.70 o 
  -9  -1   6       87.68       66.58     15.17 o 
  -8  -1   6      247.29      249.12     10.52 o 
  -7  -1   6        0.07        2.51      2.00 o 
  -6  -1   6      323.20      297.79     11.47 o 
  -5  -1   6      531.17      547.27     28.83 o 
  -4  -1   6      385.21      357.15      7.27 o 
  -3  -1   6       61.02       70.46      9.06 o 
  -2  -1   6      802.57      796.83     13.89 o 
  -1  -1   6      715.91      730.89     13.25 o 
   0  -1   6      648.82      691.93     11.61 o 
   1  -1   6     2113.38     2166.89     24.49 o 
   2  -1   6     1041.48     1093.98     23.87 o 
   3  -1   6        0.10        0.67      2.01 o 
   4  -1   6      466.05      474.86     17.21 o 
   5  -1   6      410.83      429.49     18.49 o 
   6  -1   6       19.98       28.97      4.39 o 
   7  -1   6        3.91        5.04      5.17 o 
   8  -1   6      195.76      208.92     17.98 o 
  -9   0   6       71.39       66.83      9.83 o 
  -8   0   6      160.51      171.80      8.11 o 
  -7   0   6       16.92       12.51      4.28 o 
  -6   0   6      254.27      271.33      7.86 o 
  -5   0   6      286.35      302.64     15.04 o 
  -4   0   6      653.12      670.35     14.41 o 
  -3   0   6      331.17      344.87     15.06 o 
  -2   0   6     1591.14     1588.02     25.33 o 
  -1   0   6      594.25      550.45     19.67 o 
   0   0   6       92.12       92.14      2.95 o 
   1   0   6     1882.35     1947.93     26.41 o 
   2   0   6      963.82     1072.22     21.31 o 
   3   0   6        7.08        6.12      3.04 o 
   4   0   6      511.49      456.69     16.23 o 
   5   0   6     1102.78     1072.83     27.32 o 
   6   0   6      305.10      311.18     21.95 o 
   7   0   6       14.55       21.30      9.27 o 
  -9   1   6       73.27       64.57     13.54 o 
  -8   1   6      159.97      155.71      7.16 o 
  -7   1   6       89.67      101.94      8.32 o 
  -6   1   6       83.47       87.78     11.01 o 
  -5   1   6      518.78      528.23     18.75 o 
  -4   1   6      899.73      901.36     20.28 o 
  -3   1   6       46.31       49.83      6.16 o 
  -2   1   6     2712.93     2775.15     37.07 o 
  -1   1   6     1578.50     1592.25     23.45 o 
   0   1   6      173.97      190.65      4.72 o 
   2   1   6     1705.49     1662.42     52.35 o 
   3   1   6       64.61       83.71     11.27 o 
   4   1   6      343.60      370.95     16.38 o 
   5   1   6     1196.91     1228.59     66.01 o 
   6   1   6      403.79      390.59     12.75 o 
   7   1   6       35.72       27.35      5.88 o 
  -9   2   6      157.71      148.00     13.84 o 
  -8   2   6      578.03      581.20     13.24 o 
  -7   2   6      459.66      441.53     11.26 o 
  -6   2   6       34.53       39.00      5.59 o 
  -5   2   6     1731.50     1914.40     64.79 o 
  -4   2   6      858.63      842.14     17.02 o 
  -3   2   6        4.02        2.89      2.66 o 
  -2   2   6     3524.33     3695.49     82.74 o 
  -1   2   6     1583.07     1621.89     33.46 o 
   0   2   6      281.60      249.96      6.26 o 
   1   2   6      754.70      740.19      9.58 o 
   2   2   6     2252.72     2368.42     32.22 o 
   3   2   6      400.93      422.91     13.55 o 
   4   2   6      224.13      258.28     14.89 o 
   5   2   6     1092.96     1071.40     40.87 o 
   6   2   6      517.00      525.14     19.29 o 
   7   2   6        0.48        3.13      1.92 o 
  -8   3   6      227.81      278.84     36.36 o 
  -7   3   6      108.20      113.29     10.37 o 
  -6   3   6       44.20       30.99      5.09 o 
  -5   3   6     1435.77     1501.18     27.20 o 
  -4   3   6     1408.04     1447.79     27.80 o 
  -3   3   6      399.37      397.45     13.92 o 
  -2   3   6      402.47      388.52      9.26 o 
  -1   3   6     2054.08     1984.12     28.38 o 
   0   3   6     1146.75     1160.89     25.69 o 
   1   3   6       48.59       52.65      4.82 o 
   2   3   6     1574.46     1603.35     22.86 o 
   3   3   6      953.99      962.78     22.26 o 
   4   3   6        6.43        5.31      3.67 o 
   5   3   6      244.56      241.04     10.50 o 
   6   3   6      380.59      388.66     17.25 o 
   7   3   6       22.98       27.84      7.23 o 
  -8   4   6      235.67      283.06     50.72 o 
  -7   4   6      303.82      291.19     12.84 o 
  -6   4   6       28.57       30.49      4.59 o 
  -5   4   6      715.66      720.93     25.17 o 
  -4   4   6     1694.49     1730.70     51.58 o 
  -3   4   6      529.27      538.58     14.26 o 
  -2   4   6        0.89        2.60      2.35 o 
  -1   4   6     2866.33     3064.07     42.05 o 
   0   4   6     1916.36     2016.37     28.73 o 
   1   4   6       54.54       57.06      4.36 o 
   2   4   6     1113.76     1110.55     23.11 o 
   3   4   6     1431.74     1495.06     83.74 o 
   4   4   6      194.80      178.97     12.98 o 
   5   4   6      155.63      171.19      7.95 o 
   6   4   6      379.83      391.16     37.30 o 
   7   4   6       84.24       59.86     13.78 o 
  -8   5   6      107.56       97.47     15.59 o 
  -7   5   6      381.22      399.50     27.44 o 
  -6   5   6      156.84      162.43     24.18 o 
  -5   5   6      131.16      131.40      7.38 o 
  -4   5   6     1472.08     1558.28     46.23 o 
  -3   5   6      982.19      968.05     19.03 o 
  -2   5   6        2.15        4.12      3.10 o 
  -1   5   6     2174.02     2348.55     98.48 o 
   0   5   6     1676.39     1704.97     31.10 o 
   1   5   6        3.45        2.95      1.99 o 
   2   5   6      658.73      644.22     16.80 o 
   3   5   6     1059.24     1063.45     27.62 o 
   4   5   6      227.97      230.57     15.70 o 
   5   5   6       77.46       73.13     13.03 o 
   6   5   6      145.36      151.94     12.84 o 
  -7   6   6      257.30      256.49     19.65 o 
  -6   6   6      105.49      133.30      8.57 o 
  -5   6   6        1.21        3.93      2.29 o 
  -4   6   6      549.22      527.83     15.86 o 
  -3   6   6      791.71      806.37     19.03 o 
  -2   6   6      102.90       94.04     11.89 o 
  -1   6   6      229.90      228.33     10.21 o 
   0   6   6      670.23      685.40     14.52 o 
   1   6   6      217.53      217.64      6.53 o 
   2   6   6        0.42        3.74      1.80 o 
   3   6   6      449.32      445.36     16.98 o 
   4   6   6      199.26      218.58     10.60 o 
   5   6   6        6.83        4.22      5.27 o 
   6   6   6      168.83      157.32      8.84 o 
  -7   7   6      182.32      165.53     50.22 o 
  -6   7   6      267.80      268.49     20.83 o 
  -5   7   6       78.47       76.60     14.33 o 
  -4   7   6      123.30      132.41      6.83 o 
  -3   7   6      586.39      592.53     11.15 o 
  -2   7   6       14.14       13.54      2.75 o 
  -1   7   6      173.45      159.63      8.96 o 
   0   7   6      622.57      633.57     14.59 o 
   1   7   6      492.27      517.87     15.14 o 
   2   7   6        1.92        3.83      2.34 o 
   3   7   6      177.89      189.27      7.46 o 
   4   7   6      133.90      137.55     20.26 o 
   5   7   6        0.14        3.64      5.79 o 
  -6   8   6      150.20      181.46     24.90 o 
  -5   8   6       47.86       35.09      9.65 o 
  -4   8   6       29.56       37.67     11.25 o 
  -3   8   6      330.73      336.66     15.34 o 
  -2   8   6      141.50      150.91      7.03 o 
  -1   8   6       24.02       25.79      3.81 o 
   0   8   6      214.73      215.41      7.65 o 
   1   8   6      330.88      322.47     19.63 o 
   2   8   6        1.24        2.39      1.19 o 
   3   8   6      145.34      153.28      9.64 o 
   4   8   6      136.22      130.60     13.66 o 
  -5   9   6       12.52       22.99      6.81 o 
  -4   9   6       54.07       37.65      9.57 o 
  -3   9   6      179.56      200.35     23.65 o 
  -2   9   6      177.54      191.77      7.78 o 
  -1   9   6        0.23        5.56      2.73 o 
   0   9   6      139.09      134.44      5.66 o 
   1   9   6      112.62      109.79     13.45 o 
   2   9   6        0.46        0.63      2.95 o 
   3   9   6       34.52       16.82      7.78 o 
  -3  10   6       69.43       56.95     19.67 o 
  -2  10   6      106.46       66.22     11.80 o 
  -1  10   6        3.37        6.65      3.97 o 
   0  10   6      102.14       91.62      9.87 o 
   1  10   6       95.30       87.73      9.61 o 
  -3 -11   7       88.93      105.41     14.26 o 
  -2 -11   7       37.98       42.21      7.97 o 
  -1 -11   7        9.64       10.29      4.57 o 
   0 -11   7       41.04       28.65      5.82 o 
   1 -11   7       13.64       19.52      5.99 o 
   2 -11   7        2.45        2.72      3.30 o 
  -4 -10   7       35.69       36.82      7.68 o 
  -3 -10   7      171.98      202.18     20.46 o 
  -2 -10   7       65.30       63.90      9.26 o 
  -1 -10   7        7.09        6.30      4.34 o 
   0 -10   7       93.49      101.03     23.65 o 
   1 -10   7       50.01       33.72     15.23 o 
   2 -10   7        2.64       16.95      5.37 o 
   3 -10   7       30.94       14.12      8.83 o 
  -5  -9   7       62.39       54.12     16.38 o 
  -4  -9   7       30.06       28.83      7.63 o 
  -3  -9   7      178.91      176.04     11.62 o 
  -2  -9   7       50.89       48.37     10.43 o 
  -1  -9   7       51.93       59.17     11.64 o 
   0  -9   7      263.76      289.74      8.92 o 
   1  -9   7      211.09      202.46     21.10 o 
   2  -9   7        0.44        4.21      4.28 o 
   3  -9   7       70.86       73.06     11.94 o 
   4  -9   7       72.06       38.52     15.16 o 
  -6  -8   7      165.35      146.48     14.10 o 
  -5  -8   7       82.55       64.15     13.32 o 
  -4  -8   7       65.62       67.08     15.54 o 
  -3  -8   7      366.69      375.23     16.94 o 
  -2  -8   7      118.79      120.96      9.17 o 
  -1  -8   7        0.23        6.31      2.97 o 
   0  -8   7      436.77      454.21     17.27 o 
   1  -8   7      495.76      501.51     26.15 o 
   2  -8   7       12.22        6.21      4.70 o 
   3  -8   7       73.71       73.60     12.88 o 
   4  -8   7      283.44      286.04      9.02 o 
   5  -8   7       44.51       42.87     11.63 o 
  -7  -7   7       49.89       33.64      9.84 o 
  -6  -7   7      639.36      659.98     18.90 o 
  -5  -7   7      466.66      426.53     18.46 o 
  -4  -7   7        6.02        6.06      2.77 o 
  -3  -7   7      598.35      569.22     23.54 o 
  -2  -7   7      760.29      739.32     20.94 o 
  -1  -7   7       67.30       87.39      7.83 o 
   0  -7   7      567.38      581.16     32.05 o 
   1  -7   7      638.77      663.51     18.19 o 
   2  -7   7       81.38       88.45      5.62 o 
   3  -7   7      169.77      164.19      8.67 o 
   4  -7   7      571.16      585.44     20.63 o 
   5  -7   7      177.99      150.65     12.98 o 
   6  -7   7       20.97       10.28      7.19 o 
  -7  -6   7       19.43       19.97      4.73 o 
  -6  -6   7      318.06      309.58     14.34 o 
  -5  -6   7       70.36       80.21     16.33 o 
  -4  -6   7       27.07       30.20      7.36 o 
  -3  -6   7      665.28      686.67     17.02 o 
  -2  -6   7     2258.13     2325.26     47.19 o 
  -1  -6   7      566.30      551.69     23.93 o 
   0  -6   7       12.73       15.56      3.01 o 
   1  -6   7      828.06      847.03     17.24 o 
   2  -6   7      660.66      670.57     30.62 o 
   3  -6   7       12.86       11.29      3.06 o 
   4  -6   7      424.37      452.45     10.32 o 
   5  -6   7      286.76      285.79     16.15 o 
   6  -6   7       19.43       18.29      6.87 o 
  -8  -5   7      236.07      234.33     29.59 o 
  -7  -5   7        3.95       10.09      3.98 o 
  -6  -5   7      393.86      399.56     16.50 o 
  -5  -5   7      904.56      942.27     19.46 o 
  -4  -5   7      538.23      538.24     11.51 o 
  -3  -5   7      457.81      456.04     19.22 o 
  -2  -5   7     3152.21     3305.82     33.07 o 
  -1  -5   7     1245.22     1245.70     19.59 o 
   0  -5   7        0.28        1.72      2.45 o 
   1  -5   7     1670.04     1622.11     31.35 o 
   2  -5   7     2051.36     2074.37     38.12 o 
   3  -5   7       88.49       90.59      4.63 o 
   4  -5   7      171.99      172.82      8.31 o 
   5  -5   7      366.22      388.82     20.27 o 
   6  -5   7      223.33      242.55     25.07 o 
  -8  -4   7      230.34      212.79     27.01 o 
  -7  -4   7       16.77       16.64      2.85 o 
  -6  -4   7      140.24      137.26      8.50 o 
  -5  -4   7     1545.71     1530.75     29.00 o 
  -4  -4   7      849.09      870.07     16.79 o 
  -3  -4   7      143.19      153.84      5.76 o 
  -2  -4   7     2502.39     2555.25     32.92 o 
  -1  -4   7     2194.81     2265.64     31.76 o 
   0  -4   7       22.56       21.68      4.77 o 
   1  -4   7     1625.23     1646.66     24.02 o 
   2  -4   7     2430.55     2481.44     43.91 o 
   3  -4   7      271.03      258.06      7.38 o 
   4  -4   7       41.05       39.77      7.86 o 
   5  -4   7      525.28      546.72     22.13 o 
   6  -4   7      299.61      298.61     20.81 o 
  -8  -3   7      193.61      184.19     13.07 o 
  -7  -3   7      191.63      215.40      6.65 o 
  -6  -3   7       10.00       19.10      3.11 o 
  -5  -3   7     1332.37     1316.16     26.71 o 
  -4  -3   7      677.19      646.68     16.51 o 
  -3  -3   7       22.03       28.50      6.79 o 
  -2  -3   7      884.12      832.83     13.41 o 
  -1  -3   7     2305.47     2349.88     32.29 o 
   0  -3   7      380.40      369.01     10.87 o 
   1  -3   7      281.78      285.82      5.30 o 
   2  -3   7      969.65      984.41     21.54 o 
   3  -3   7     1340.11     1377.65     25.16 o 
   4  -3   7       61.04       45.60      9.79 o 
   5  -3   7      335.58      326.61     12.23 o 
   6  -3   7      210.91      255.15     18.58 o 
   7  -3   7        7.46        2.47      6.98 o 
  -8  -2   7      312.91      310.77     19.76 o 
  -7  -2   7      592.26      608.20     17.63 o 
  -6  -2   7       15.74       13.77      4.98 o 
  -5  -2   7      683.44      701.54     14.01 o 
  -4  -2   7     1780.96     1832.11     38.50 o 
  -3  -2   7      471.38      508.57      8.81 o 
  -2  -2   7       19.89       13.10      5.17 o 
  -1  -2   7     2824.53     2802.71     35.97 o 
   0  -2   7      522.69      524.52     11.95 o 
   1  -2   7      166.73      170.91      8.14 o 
   2  -2   7     1580.28     1535.80     17.66 o 
   3  -2   7     2052.55     2039.16     30.04 o 
   4  -2   7        1.45        1.43      1.32 o 
   5  -2   7      418.87      417.55     10.19 o 
   6  -2   7      183.79      196.00     11.92 o 
   7  -2   7       55.51       60.71     25.28 o 
  -8  -1   7      224.47      232.55     18.97 o 
  -7  -1   7      498.14      492.39     17.10 o 
  -6  -1   7       24.58       24.58      9.96 o 
  -5  -1   7      164.25      178.11      5.76 o 
  -4  -1   7     1040.75      990.46     21.39 o 
  -3  -1   7      408.88      407.45      7.61 o 
  -2  -1   7      189.62      199.31      5.77 o 
  -1  -1   7     1991.83     2061.11     27.92 o 
   0  -1   7     1847.26     1845.11     25.65 o 
   1  -1   7      143.84      160.42      3.40 o 
   2  -1   7      506.50      513.37      9.94 o 
   3  -1   7      533.01      527.46     24.22 o 
   4  -1   7        5.82        5.57      2.27 o 
   5  -1   7      321.73      364.34     42.30 o 
   7  -1   7       93.90       84.19     25.85 o 
  -8   0   7      142.29      135.37      7.26 o 
  -7   0   7      360.06      367.24      9.37 o 
  -6   0   7       66.17       72.40      5.91 o 
  -5   0   7       25.70       30.57      4.56 o 
  -4   0   7      796.20      824.60     14.90 o 
  -3   0   7      777.40      777.02     14.40 o 
  -2   0   7      400.97      401.07      9.41 o 
  -1   0   7      939.24      951.63     16.85 o 
   0   0   7     2070.61     2108.62     26.98 o 
   1   0   7        1.93        2.60      0.91 o 
   2   0   7      602.39      607.84     14.85 o 
   4   0   7       22.97       30.66      6.56 o 
   5   0   7       23.00       22.74      8.10 o 
   6   0   7      161.54      182.71     13.46 o 
   7   0   7       44.47       29.06     17.91 o 
  -8   1   7       78.92       76.35      7.45 o 
  -7   1   7      216.87      240.74     11.18 o 
  -6   1   7       99.37      112.98      8.90 o 
  -5   1   7       64.27       87.92      8.13 o 
  -4   1   7      411.23      422.80     11.75 o 
  -3   1   7      349.75      317.96      8.82 o 
  -2   1   7      358.85      354.78     14.31 o 
  -1   1   7      892.14      878.43     15.79 o 
   0   1   7     1010.95     1020.96     16.63 o 
   1   1   7        6.23        4.77      1.03 o 
   2   1   7      661.84      657.40     25.76 o 
   3   1   7      535.46      550.01     27.94 o 
   4   1   7      273.51      280.86     14.19 o 
   5   1   7        2.53        6.84      2.72 o 
   6   1   7      372.13      377.24     13.71 o 
   7   1   7       36.33       34.86      6.76 o 
  -8   2   7        0.26        5.03      2.45 o 
  -7   2   7       26.72       33.48      5.12 o 
  -6   2   7       84.86       77.75     10.71 o 
  -5   2   7       94.28      122.78      8.65 o 
  -4   2   7      414.65      446.60     24.95 o 
  -3   2   7      712.54      752.03     28.38 o 
  -2   2   7        1.04        6.83      3.09 o 
  -1   2   7      820.10      884.30     24.96 o 
   0   2   7      585.64      566.86      7.97 o 
   1   2   7       70.93       70.82     13.32 o 
   2   2   7      592.29      575.37     14.05 o 
   3   2   7      867.51      840.83     21.12 o 
   4   2   7      439.25      468.42     30.65 o 
   5   2   7       22.05       26.96      7.77 o 
   6   2   7      315.74      337.24     28.05 o 
   7   2   7       91.33       99.68     20.25 o 
  -8   3   7        4.84        6.19      3.85 o 
  -7   3   7      209.65      199.24     12.72 o 
  -6   3   7      163.48      196.53     28.28 o 
  -5   3   7       94.56       98.79     11.02 o 
  -4   3   7      818.94      835.83     22.36 o 
  -3   3   7      330.43      318.79     11.01 o 
  -2   3   7       11.75       12.32      3.22 o 
  -1   3   7     1401.81     1423.92     25.02 o 
   0   3   7      909.05      918.23     26.32 o 
   1   3   7       87.04       75.36      2.74 o 
   2   3   7      511.42      502.59     13.63 o 
   3   3   7     1786.02     1838.46     60.16 o 
   4   3   7      480.86      451.84     16.19 o 
   5   3   7       24.24       25.36      4.45 o 
   6   3   7      243.59      230.59     16.82 o 
  -8   4   7       42.51       40.11      8.06 o 
  -7   4   7      246.10      238.48     22.85 o 
  -6   4   7      206.85      195.52      8.60 o 
  -5   4   7        1.31        8.37      4.20 o 
  -4   4   7      562.16      595.65     12.53 o 
  -3   4   7      262.73      273.89     10.95 o 
  -2   4   7       54.70       58.25      9.00 o 
  -1   4   7      684.89      648.88     17.17 o 
   0   4   7     1057.71     1073.00     22.75 o 
   1   4   7      189.41      193.12      4.88 o 
   2   4   7      153.77      142.46     10.19 o 
   3   4   7      878.72      913.29     28.36 o 
   4   4   7      273.86      259.45     14.26 o 
   5   4   7        1.13        4.34      3.67 o 
   6   4   7      117.27      109.45     11.54 o 
  -7   5   7      213.70      217.89     16.12 o 
  -6   5   7      259.37      256.36      9.68 o 
  -5   5   7       18.87       19.76      4.66 o 
  -4   5   7      248.18      261.11     13.45 o 
  -3   5   7      591.17      554.03     29.92 o 
  -2   5   7      325.63      359.09     10.91 o 
  -1   5   7       20.70       26.00      4.29 o 
   0   5   7     1133.00     1133.30     20.82 o 
   1   5   7      623.05      651.71     17.46 o 
   2   5   7        6.07        6.56      2.36 o 
   3   5   7      422.27      409.89     14.36 o 
   4   5   7      550.17      551.90     21.98 o 
   5   5   7       17.79       13.14      5.79 o 
   6   5   7       75.33       56.26     14.64 o 
  -7   6   7      163.52      174.21     13.99 o 
  -6   6   7      403.61      390.22     23.59 o 
  -5   6   7      143.50      156.41      7.66 o 
  -4   6   7       83.54       91.83      8.74 o 
  -3   6   7     1043.97     1033.06     24.48 o 
  -2   6   7      366.94      388.86      8.78 o 
  -1   6   7       93.34       96.72     12.83 o 
   0   6   7     1540.22     1523.49     29.93 o 
   1   6   7      839.64      845.09     23.51 o 
   2   6   7       46.50       46.44      9.45 o 
   3   6   7      216.23      247.61     11.12 o 
   4   6   7      329.99      306.97     13.40 o 
   5   6   7       53.35       39.42      8.91 o 
  -6   7   7      234.40      269.63     14.36 o 
  -5   7   7      144.72      134.00     20.09 o 
  -4   7   7        0.25        8.30      3.08 o 
  -3   7   7      460.79      482.29     11.62 o 
  -2   7   7      392.03      392.02     15.24 o 
  -1   7   7       12.30       16.30      4.67 o 
   0   7   7      151.25      155.34      7.57 o 
   1   7   7      534.86      542.03     10.44 o 
   2   7   7       72.13       56.20     12.44 o 
   3   7   7       74.60       69.64     10.75 o 
   4   7   7      295.68      316.64     14.01 o 
  -5   8   7      137.06      145.14     20.16 o 
  -4   8   7        0.04        2.80      2.62 o 
  -3   8   7      313.46      298.00     10.81 o 
  -2   8   7      354.67      348.29     12.36 o 
  -1   8   7       50.35       40.96      8.12 o 
   0   8   7       37.90       39.00      5.98 o 
   1   8   7      333.26      343.45     20.57 o 
   2   8   7       86.15       92.69      9.85 o 
   3   8   7        7.27        4.98      3.41 o 
  -4   9   7       30.13       34.60     11.93 o 
  -3   9   7        5.60        5.18      3.27 o 
  -2   9   7      148.30      166.21      7.57 o 
  -1   9   7      110.70      103.63      7.36 o 
   0   9   7       11.80        9.64      2.49 o 
   1   9   7      212.63      190.52      9.07 o 
   2   9   7      149.31      127.52     11.83 o 
  -4 -10   8       66.75       45.91     15.78 o 
  -3 -10   8        4.31        7.90      5.16 o 
  -2 -10   8       67.03       92.77     21.52 o 
  -1 -10   8       42.88       33.16      7.81 o 
   0 -10   8       20.33       12.46      5.48 o 
   1 -10   8      115.27      119.96     10.93 o 
   2 -10   8      100.64      113.33     16.82 o 
  -5  -9   8      161.58      177.58     12.04 o 
  -4  -9   8       80.59      101.22     21.04 o 
  -3  -9   8        4.67        8.98      4.94 o 
  -2  -9   8      119.06      127.28     10.22 o 
  -1  -9   8      131.17      128.88      7.35 o 
   0  -9   8        5.82        5.89      3.20 o 
   1  -9   8       31.73       21.15      8.00 o 
   2  -9   8       26.11       35.71      5.60 o 
   3  -9   8        0.10        1.48      2.11 o 
  -6  -8   8       16.24        7.33      3.54 o 
  -5  -8   8      164.16      195.18     16.20 o 
  -4  -8   8      102.17      103.47     10.41 o 
  -3  -8   8       13.48       10.55      4.55 o 
  -2  -8   8      135.94      135.96     10.17 o 
  -1  -8   8      120.38      113.83     10.11 o 
   0  -8   8        0.46        6.64      2.53 o 
   1  -8   8      106.76       88.51     13.05 o 
   2  -8   8       34.09       30.54     18.79 o 
   3  -8   8        8.15        8.72      4.54 o 
  -6  -7   8        8.00       13.48      4.64 o 
  -5  -7   8       66.85       57.51     14.59 o 
  -4  -7   8       23.38       36.65     11.76 o 
  -3  -7   8       37.77       40.68     10.93 o 
  -2  -7   8      277.34      268.22     17.78 o 
  -1  -7   8      337.91      346.95     15.91 o 
   0  -7   8        7.74       12.11      5.21 o 
   1  -7   8       98.48      107.89     19.75 o 
   2  -7   8      189.70      194.72     14.75 o 
   3  -7   8       35.04       36.07      4.85 o 
   4  -7   8       90.00       52.25     22.81 o 
   5  -7   8      187.72      213.82     14.06 o 
  -7  -6   8      203.22      204.41     13.66 o 
  -6  -6   8       14.45       18.59      9.01 o 
  -5  -6   8      334.09      308.91     17.85 o 
  -4  -6   8      231.95      218.74      8.61 o 
  -3  -6   8        3.66       -2.99      3.39 o 
  -2  -6   8      590.77      644.99     44.10 o 
  -1  -6   8      226.91      235.81     12.29 o 
   0  -6   8       17.69       12.74      5.31 o 
   1  -6   8      472.96      476.63     20.50 o 
   2  -6   8      925.36      888.18     19.25 o 
   3  -6   8       74.87       77.84      4.70 o 
   4  -6   8      168.53      153.23      9.34 o 
   5  -6   8      283.22      280.57     24.99 o 
  -7  -5   8       32.67       37.78     10.43 o 
  -6  -5   8       88.02       80.86     17.11 o 
  -5  -5   8      371.06      380.01     11.59 o 
  -4  -5   8      520.21      524.69     12.55 o 
  -3  -5   8       89.78       88.04      7.84 o 
  -2  -5   8      303.87      306.72      9.42 o 
  -1  -5   8      352.53      348.27     10.98 o 
   0  -5   8       49.72       55.39      4.62 o 
   1  -5   8      359.62      337.57     12.84 o 
   2  -5   8     1300.04     1266.10     24.55 o 
   3  -5   8      198.82      192.47     19.56 o 
   4  -5   8       70.34       64.05     10.09 o 
   5  -5   8      155.15      149.51     11.29 o 
   6  -5   8      237.28      223.20     21.91 o 
  -8  -4   8      236.73      240.55     12.95 o 
  -7  -4   8      224.28      220.36     14.72 o 
  -6  -4   8       30.41       36.00      5.98 o 
  -5  -4   8      408.08      401.57     20.07 o 
  -4  -4   8     1266.14     1327.28     23.60 o 
  -3  -4   8      204.75      204.91      7.49 o 
  -2  -4   8      150.46      142.48      4.21 o 
  -1  -4   8     1621.38     1619.19     27.06 o 
   0  -4   8      780.87      798.95     13.63 o 
   1  -4   8       28.57       31.19      6.39 o 
   2  -4   8      990.35     1002.46     19.03 o 
   3  -4   8      407.28      415.74     24.89 o 
   4  -4   8       15.03       20.02      5.24 o 
   5  -4   8      216.47      201.11     23.61 o 
   6  -4   8      556.53      537.79     40.79 o 
  -8  -3   8      248.78      228.92     21.78 o 
  -7  -3   8      489.88      508.53     14.29 o 
  -6  -3   8      226.43      230.21      7.63 o 
  -5  -3   8      430.64      414.38     15.50 o 
  -4  -3   8     2107.54     2029.75     46.33 o 
  -3  -3   8      891.78      923.49     17.94 o 
  -2  -3   8       23.80       32.22      3.91 o 
  -1  -3   8     2881.69     2992.06     39.57 o 
   0  -3   8     1933.83     1958.20     28.55 o 
   1  -3   8       50.80       43.84      4.30 o 
   2  -3   8      875.44      867.64     15.23 o 
   3  -3   8     1223.21     1183.70     46.42 o 
   4  -3   8      240.01      258.12      9.21 o 
   5  -3   8      289.61      292.46     21.00 o 
   6  -3   8      404.46      431.39     38.52 o 
  -8  -2   8      122.96      142.20     18.47 o 
  -7  -2   8      633.35      636.70     17.97 o 
  -6  -2   8      198.66      227.33     10.30 o 
  -5  -2   8      256.15      251.49     10.24 o 
  -4  -2   8     1708.54     1698.75     30.49 o 
  -3  -2   8     1061.39     1005.66     28.13 o 
  -2  -2   8        7.38        3.25      2.46 o 
  -1  -2   8     1656.13     1695.63     25.30 o 
   0  -2   8     2157.47     2242.87     30.63 o 
   1  -2   8      342.67      340.77      9.02 o 
   2  -2   8        6.55        4.63      2.19 o 
   3  -2   8     1038.76     1060.96     24.74 o 
   4  -2   8      335.53      333.56     14.73 o 
   5  -2   8      120.38      109.07      5.64 o 
   6  -2   8      259.28      312.58     27.85 o 
  -8  -1   8       40.43       38.50     10.74 o 
  -7  -1   8      684.68      697.93     18.53 o 
  -6  -1   8      604.94      636.20     12.33 o 
  -5  -1   8       24.05       21.67      4.89 o 
  -4  -1   8      687.38      709.78     32.54 o 
  -3  -1   8     2017.22     2111.49     48.70 o 
  -2  -1   8       96.50       89.93      8.76 o 
  -1  -1   8      764.10      797.60     14.79 o 
   0  -1   8     2627.92     2702.59     37.28 o 
   1  -1   8     1500.70     1470.76     27.52 o 
   2  -1   8       20.10       16.49      5.52 o 
   3  -1   8     1398.05     1388.74     31.40 o 
   4  -1   8      649.64      654.02     46.79 o 
   5  -1   8        0.40        3.78      3.16 o 
   6  -1   8      116.97      138.30      6.15 o 
  -8   0   8        1.11        7.09      2.47 o 
  -7   0   8      371.34      369.46     17.78 o 
  -6   0   8      582.67      608.25     17.13 o 
  -5   0   8      100.37       95.03     10.57 o 
  -4   0   8      314.84      324.07     15.83 o 
  -3   0   8     2521.76     2553.12     39.52 o 
  -2   0   8      628.44      590.16     14.23 o 
  -1   0   8       24.34       29.52      3.84 o 
   0   0   8     1279.16     1228.54     28.16 o 
   1   0   8     1501.52     1493.83     23.73 o 
   2   0   8      109.71       97.72      4.38 o 
   3   0   8      931.46      962.98     23.37 o 
   4   0   8      643.81      674.15     18.92 o 
   5   0   8       83.74      101.09     38.56 o 
   6   0   8       86.88       98.93     10.67 o 
  -8   1   8       24.43       20.30      6.09 o 
  -7   1   8      125.16      127.74     13.11 o 
  -6   1   8      630.88      640.29     15.58 o 
  -5   1   8      353.46      366.98     26.06 o 
  -4   1   8      118.75      111.46      7.57 o 
  -3   1   8     1558.09     1588.10     28.64 o 
  -2   1   8     1464.57     1455.94     31.34 o 
  -1   1   8       34.90       35.05      4.89 o 
   0   1   8      696.37      714.58     16.19 o 
   1   1   8      991.40      997.49     38.31 o 
   2   1   8       28.28       25.60      6.68 o 
   3   1   8      165.54      273.37     64.91 o 
   4   1   8      208.43      212.04     13.05 o 
   5   1   8      125.72      159.13     26.37 o 
   6   1   8       97.17       81.35     17.38 o 
  -8   2   8       41.27       42.01      7.01 o 
  -7   2   8       57.28       38.12      7.98 o 
  -6   2   8      455.71      467.67     10.85 o 
  -5   2   8      188.01      180.45      9.26 o 
  -4   2   8       93.60      103.59     12.65 o 
  -3   2   8      586.52      608.10     25.85 o 
  -2   2   8     1284.08     1363.39     56.48 o 
  -1   2   8        0.43        2.94      1.66 o 
   0   2   8      310.63      308.95      9.27 o 
   1   2   8      585.60      597.75     15.64 o 
   2   2   8       61.10       79.88     13.34 o 
   3   2   8       27.75       33.07      6.05 o 
   4   2   8      308.87      302.16     18.92 o 
   5   2   8      109.30      120.67      9.52 o 
   6   2   8       49.60       57.48     13.06 o 
  -8   3   8        8.27        8.94      7.50 o 
  -7   3   8       18.38        7.17      2.44 o 
  -6   3   8      252.38      263.45     10.19 o 
  -5   3   8      329.87      339.94     29.33 o 
  -4   3   8        8.06        8.65      2.74 o 
  -3   3   8      219.59      235.40     11.71 o 
  -2   3   8      783.83      764.83     15.88 o 
  -1   3   8       42.51       43.38      4.76 o 
   0   3   8      214.13      217.72      9.25 o 
   1   3   8      302.17      320.18     20.67 o 
   2   3   8      428.71      399.76     18.92 o 
   3   3   8       10.20       19.81      4.88 o 
   4   3   8      258.99      298.95     12.60 o 
   5   3   8       61.54       59.87      6.39 o 
   6   3   8       10.03        6.49      3.15 o 
  -7   4   8       13.88        5.76      3.40 o 
  -6   4   8      160.06      157.45     13.62 o 
  -5   4   8      176.90      158.75      9.22 o 
  -4   4   8       17.56       12.26      4.14 o 
  -3   4   8      417.40      426.75     18.07 o 
  -2   4   8      487.25      484.59     11.26 o 
  -1   4   8       75.87       77.57      5.76 o 
   0   4   8      366.29      344.83     13.06 o 
   1   4   8      678.16      673.93     15.59 o 
   2   4   8      547.03      553.57     17.51 o 
   3   4   8       62.51       62.13      8.88 o 
   4   4   8      324.17      354.30     13.60 o 
   5   4   8       58.28       62.27      8.57 o 
  -7   5   8        4.07        6.91      4.72 o 
  -6   5   8      108.97       93.88      9.01 o 
  -5   5   8      100.49       90.67      6.51 o 
  -4   5   8       11.35        9.95      5.05 o 
  -3   5   8      438.26      394.90     11.48 o 
  -2   5   8      284.46      268.50     11.98 o 
  -1   5   8       40.87       48.62      4.42 o 
   0   5   8      301.80      323.23     18.88 o 
   1   5   8      610.22      586.34     14.52 o 
   2   5   8      119.08      109.68      9.20 o 
   3   5   8       25.80       31.15     11.05 o 
   4   5   8      215.96      196.19      8.40 o 
   5   5   8       71.44       68.14     12.24 o 
  -6   6   8       81.91       87.13      7.41 o 
  -5   6   8       78.40       96.66     17.59 o 
  -4   6   8       16.05       17.42      4.96 o 
  -3   6   8       93.47       88.15     13.88 o 
  -2   6   8      237.32      215.08      7.95 o 
  -1   6   8      195.29      205.96      8.83 o 
   0   6   8       15.27       16.13      3.81 o 
   1   6   8      390.50      383.16     13.98 o 
   2   6   8      179.63      187.06      8.32 o 
   3   6   8        0.02        4.81      3.10 o 
   4   6   8      180.13      191.24     10.00 o 
  -5   7   8      162.12      143.84     23.68 o 
  -4   7   8       31.12       20.55      5.88 o 
  -3   7   8      180.50      170.35      8.93 o 
  -2   7   8      772.71      776.88     23.40 o 
  -1   7   8      275.23      260.38     10.55 o 
   0   7   8        0.01        5.73      2.74 o 
   1   7   8      292.16      269.83     13.33 o 
   2   7   8      181.98      162.48     12.26 o 
   3   7   8        1.01        5.81      2.62 o 
  -4   8   8      107.06      115.90     14.46 o 
  -3   8   8        6.55       11.27      5.17 o 
  -2   8   8      271.11      270.26     17.23 o 
  -1   8   8      196.02      222.35     13.49 o 
   0   8   8       11.09        9.75      3.93 o 
   1   8   8      175.30      181.72     29.86 o 
   2   8   8      248.05      277.91     35.92 o 
  -2   9   8      129.48      131.15     19.53 o 
  -1   9   8      200.17      203.81     10.88 o 
   0   9   8       22.23       16.83      5.64 o 
  -2 -10   9       71.77       71.48     20.95 o 
  -1 -10   9      330.23      336.48     29.67 o 
   0 -10   9      142.22      133.04     14.41 o 
   1 -10   9       16.69       30.84      5.99 o 
  -4  -9   9      156.02      145.99      8.83 o 
  -3  -9   9       27.91       29.36      7.36 o 
  -2  -9   9       89.90       98.99      9.80 o 
  -1  -9   9      492.58      484.24     30.17 o 
   0  -9   9      304.85      312.44     19.39 o 
   1  -9   9        2.88        8.26      3.77 o 
   2  -9   9       96.00      102.75      8.88 o 
  -5  -8   9       35.57       36.04      7.73 o 
  -4  -8   9      248.29      255.48     22.60 o 
  -3  -8   9      197.97      192.77     13.63 o 
  -2  -8   9        2.20        6.88      4.31 o 
  -1  -8   9      208.48      182.48     11.26 o 
   0  -8   9      259.87      285.94     12.39 o 
   1  -8   9        2.93        5.10      3.12 o 
   2  -8   9       44.51       35.99     13.65 o 
  -6  -7   9       89.11       57.99     16.70 o 
  -5  -7   9       14.02       13.66      5.85 o 
  -4  -7   9      251.46      271.88     16.63 o 
  -3  -7   9      228.52      214.89     12.29 o 
  -2  -7   9        0.54        5.08      3.77 o 
  -1  -7   9      151.32      141.95     33.11 o 
   0  -7   9      151.51      158.56      9.09 o 
   1  -7   9       27.48       34.87      7.04 o 
   2  -7   9       24.27       26.66      4.77 o 
  -6  -6   9       11.97       12.84      5.04 o 
  -5  -6   9       36.87       49.40     13.65 o 
  -4  -6   9      217.41      213.55     10.51 o 
  -3  -6   9      456.68      448.70     16.81 o 
  -2  -6   9       50.33       44.10     10.58 o 
  -1  -6   9       57.93       56.82     11.00 o 
   0  -6   9      146.95      146.37     17.94 o 
   1  -6   9      201.55      203.94      7.20 o 
   2  -6   9       34.52       29.09      6.54 o 
   3  -6   9      185.82      165.78     18.69 o 
   5  -6   9        3.15        8.00      4.78 o 
  -7  -5   9      149.16      122.66     16.67 o 
  -6  -5   9      123.56      104.87     16.64 o 
  -5  -5   9        1.80        7.15      4.13 o 
  -4  -5   9      244.91      227.07     13.49 o 
  -3  -5   9      241.87      236.76      9.50 o 
  -2  -5   9       16.98       21.04      4.24 o 
  -1  -5   9      362.63      378.62     14.94 o 
   0  -5   9      588.96      587.60     15.71 o 
   1  -5   9      227.41      230.11      8.66 o 
   2  -5   9      150.58      147.78      8.97 o 
   3  -5   9      355.24      378.30     15.66 o 
   5  -5   9        0.56        1.79      3.87 o 
  -7  -4   9      100.88       97.81      9.90 o 
  -6  -4   9       95.81       84.00      9.66 o 
  -5  -4   9        0.31        3.86      2.46 o 
  -4  -4   9      271.38      251.80     10.27 o 
  -3  -4   9       84.93       91.84      5.73 o 
  -2  -4   9        1.03        2.21      2.62 o 
  -1  -4   9      572.60      573.83     14.64 o 
   0  -4   9     1076.04     1059.56     23.00 o 
   1  -4   9      136.06      120.47      4.97 o 
   2  -4   9      205.36      204.48      9.42 o 
   3  -4   9      329.82      351.65     10.98 o 
   4  -4   9       68.12       63.71     11.53 o 
   5  -4   9        1.47        1.77      5.06 o 
  -7  -3   9       77.23       56.56     11.27 o 
  -6  -3   9      189.05      191.06      8.26 o 
  -5  -3   9        0.13        2.66      1.59 o 
  -4  -3   9      294.58      274.67     11.04 o 
  -3  -3   9      291.04      291.95     13.93 o 
  -2  -3   9      119.94      121.55      6.33 o 
  -1  -3   9      217.13      223.82     11.12 o 
   0  -3   9     1242.61     1266.57     21.77 o 
   1  -3   9      117.54      140.71      8.58 o 
   2  -3   9       22.86       29.05      3.73 o 
   3  -3   9      322.19      349.48      8.82 o 
   4  -3   9      572.47      572.15     26.18 o 
   5  -3   9       18.81       18.30      8.83 o 
   6  -3   9      121.18      114.87     28.00 o 
  -8  -2   9        9.87        6.16      2.72 o 
  -7  -2   9      172.32      157.60      7.60 o 
  -6  -2   9      536.98      551.25     16.88 o 
  -5  -2   9      125.16      126.51     10.55 o 
  -4  -2   9      169.90      151.32     12.09 o 
  -3  -2   9     1201.80     1184.75     22.63 o 
  -2  -2   9      383.48      414.60     15.13 o 
  -1  -2   9      424.13      419.02     12.44 o 
   0  -2   9     2514.17     2586.52     40.39 o 
   1  -2   9      583.31      581.96     11.22 o 
   2  -2   9       23.17       26.32      5.45 o 
   3  -2   9      646.16      583.69     13.24 o 
   4  -2   9     1036.10     1027.90     22.00 o 
   5  -2   9       28.09       22.26      7.34 o 
   6  -2   9       86.77       75.60     26.79 o 
  -8  -1   9       16.59       13.56      5.11 o 
  -7  -1   9      266.03      262.14     14.46 o 
  -6  -1   9      548.41      543.02     16.64 o 
  -5  -1   9      142.60      131.88      6.31 o 
  -4  -1   9      164.51      163.12      9.76 o 
  -3  -1   9     1813.98     1813.15     40.15 o 
  -2  -1   9      923.24      986.66     18.41 o 
  -1  -1   9        2.46        5.15      3.06 o 
   0  -1   9      335.99      353.17     10.64 o 
   1  -1   9      846.71      831.36     18.88 o 
   2  -1   9       70.42       94.63     19.83 o 
   3  -1   9      556.14      574.85     17.78 o 
   4  -1   9      998.73      977.99     34.04 o 
   5  -1   9      172.09      172.96      8.74 o 
   6  -1   9        4.05        3.17      6.08 o 
  -8   0   9       96.29       84.94     11.62 o 
  -7   0   9       79.10       69.69     10.62 o 
  -6   0   9      514.06      520.46     16.39 o 
  -5   0   9      444.68      447.96      9.68 o 
  -4   0   9       18.04       18.67      4.62 o 
  -3   0   9     1686.27     1708.48     30.20 o 
  -2   0   9     1389.02     1399.45     28.68 o 
  -1   0   9      112.28       94.48      9.45 o 
   0   0   9      203.29      202.05      5.51 o 
   1   0   9     2496.18     2638.03     55.02 o 
   2   0   9      416.19      400.60     18.50 o 
   3   0   9       91.89       95.23      7.56 o 
   4   0   9      455.32      486.24     18.18 o 
   5   0   9      338.35      347.75     11.12 o 
   6   0   9       11.28        8.30      4.42 o 
  -7   1   9        5.86        8.80      4.27 o 
  -6   1   9      416.77      415.25     21.90 o 
  -5   1   9      735.58      724.05     18.95 o 
  -4   1   9       33.62       40.30      5.08 o 
  -3   1   9      365.73      352.48     12.47 o 
  -2   1   9     1300.01     1295.56     24.82 o 
  -1   1   9      539.41      513.37     14.23 o 
   0   1   9      189.90      188.51      8.22 o 
   1   1   9     2467.16     2513.07     42.82 o 
   2   1   9      949.48      899.11     26.52 o 
   3   1   9        0.37        2.45      3.97 o 
   4   1   9      233.53      217.21     15.77 o 
   5   1   9      528.06      695.48     93.82 o 
   6   1   9       24.39       14.59      8.67 o 
  -7   2   9       53.27       56.82     14.04 o 
  -6   2   9      244.85      244.32     13.11 o 
  -5   2   9      900.63      931.88     24.48 o 
  -4   2   9      338.05      343.77     21.52 o 
  -3   2   9        4.13       11.36      3.01 o 
  -2   2   9     1187.48     1225.64     22.22 o 
  -1   2   9      717.65      664.86     41.92 o 
   0   2   9      149.80      143.54      5.26 o 
   1   2   9      879.82      935.00     37.01 o 
   2   2   9      661.70      728.30     26.10 o 
   3   2   9       29.63       38.96      6.78 o 
   4   2   9      158.50      167.02     16.16 o 
   5   2   9      458.70      486.80     34.15 o 
  -7   3   9       90.38       95.64     22.53 o 
  -6   3   9      110.35       97.02     12.45 o 
  -5   3   9      482.46      462.37     16.98 o 
  -4   3   9      371.73      375.19     10.02 o 
  -3   3   9        1.96        3.43      2.42 o 
  -2   3   9      613.83      646.83     14.75 o 
  -1   3   9      620.50      594.55     14.90 o 
   0   3   9       44.37       41.79      6.34 o 
   1   3   9      213.56      227.63     29.97 o 
   2   3   9      621.88      646.10     19.85 o 
   3   3   9      131.23      118.00     11.27 o 
   4   3   9      140.65      128.55      7.37 o 
   5   3   9      208.97      209.26     12.20 o 
  -7   4   9      131.45      126.67      9.29 o 
  -6   4   9        3.92        5.40      2.07 o 
  -5   4   9      188.84      180.89      9.76 o 
  -4   4   9      410.97      417.36     14.90 o 
  -3   4   9       17.68       17.51      4.65 o 
  -2   4   9      119.54      124.50     13.59 o 
  -1   4   9      342.86      378.99     19.34 o 
   0   4   9       51.18       62.30      9.20 o 
   1   4   9        4.68        4.86      3.29 o 
   2   4   9      284.44      308.50     27.58 o 
   3   4   9      118.17      114.05      6.91 o 
   4   4   9       60.96       51.42      6.90 o 
   5   4   9      181.13      187.68     11.46 o 
  -6   5   9        5.48        3.52      2.35 o 
  -5   5   9      145.93      147.26      8.75 o 
  -4   5   9      322.84      309.67     12.36 o 
  -3   5   9       45.58       42.35      6.77 o 
  -2   5   9       63.05       64.85     10.53 o 
  -1   5   9      339.41      343.37      9.13 o 
   0   5   9      317.61      305.90     12.60 o 
   1   5   9       49.05       60.01     16.22 o 
   2   5   9      267.37      231.65     12.97 o 
   3   5   9      104.31      114.89     18.85 o 
   4   5   9       53.84       35.48      5.91 o 
  -5   6   9      102.45       77.05     11.19 o 
  -4   6   9      141.45      156.87     10.39 o 
  -3   6   9        1.26        2.58      2.83 o 
  -2   6   9      136.98      136.42      7.45 o 
  -1   6   9      250.50      251.47     14.15 o 
   0   6   9      116.97       97.79      6.44 o 
   1   6   9       73.39       57.26     21.26 o 
   2   6   9      140.16      151.73     19.73 o 
   3   6   9       45.86       49.57      8.57 o 
  -4   7   9       49.54       46.24      8.89 o 
  -3   7   9       42.64       38.97      6.41 o 
  -2   7   9       12.96       19.18      3.72 o 
  -1   7   9       99.73       91.87      7.25 o 
   0   7   9       56.45       52.02     13.98 o 
   1   7   9       20.39       11.11      5.08 o 
   2   7   9      189.52      164.96     17.54 o 
  -3   8   9       58.18       35.64      9.57 o 
  -2   8   9       18.57        9.70      5.76 o 
  -1   8   9      102.51       84.99      8.68 o 
   0   8   9       41.71       51.12      8.52 o 
  -3  -9  10      236.18      261.60     31.46 o 
  -2  -9  10       44.74       29.88      9.95 o 
  -1  -9  10       97.21       91.38     15.12 o 
   0  -9  10      270.83      308.91     19.42 o 
   1  -9  10       52.60       38.20     17.08 o 
  -4  -8  10      201.33      211.65     22.39 o 
  -3  -8  10      543.54      592.79     27.62 o 
  -2  -8  10      159.39      172.01     11.67 o 
  -1  -8  10       48.28       43.67      9.40 o 
   0  -8  10      402.97      414.43     25.32 o 
   1  -8  10      172.47      174.66     24.19 o 
  -5  -7  10       58.03       49.38     14.70 o 
  -4  -7  10       82.73       93.71     15.77 o 
  -3  -7  10      584.40      596.68     22.53 o 
  -2  -7  10      338.04      328.35     29.62 o 
  -1  -7  10        8.30       15.44      3.72 o 
   0  -7  10      318.26      325.14     14.33 o 
   1  -7  10      299.78      303.87     11.05 o 
  -6  -6  10      348.79      365.97     14.77 o 
  -5  -6  10      192.14      183.48     17.66 o 
  -4  -6  10       10.39        9.34      3.13 o 
  -3  -6  10      373.39      353.91     15.42 o 
  -2  -6  10      292.74      320.74     22.27 o 
  -1  -6  10        4.12        3.22      2.23 o 
   0  -6  10      137.99      143.19     11.07 o 
   1  -6  10      436.44      409.85     15.32 o 
   2  -6  10      105.27      103.03     15.26 o 
   3  -6  10       44.56       40.43     10.35 o 
   4  -6  10      159.90      129.63     10.54 o 
  -6  -5  10      302.08      287.34     14.91 o 
  -5  -5  10      382.61      350.56     15.70 o 
  -4  -5  10       55.66       51.96     14.27 o 
  -3  -5  10      126.81      122.27     13.90 o 
  -2  -5  10      315.13      329.19      6.77 o 
  -1  -5  10      143.12      140.68      7.74 o 
   0  -5  10       12.45       13.51      3.60 o 
   1  -5  10      355.32      357.91      9.86 o 
   2  -5  10      184.98      199.57      7.11 o 
   3  -5  10       16.13        5.95      4.80 o 
   4  -5  10       61.52       34.60     18.19 o 
  -7  -4  10        1.72        5.05      4.72 o 
  -6  -4  10      215.19      243.77     19.42 o 
  -5  -4  10      365.03      377.69     19.57 o 
  -4  -4  10        3.93        8.36      2.95 o 
  -3  -4  10      173.63      176.72     13.41 o 
  -2  -4  10      543.22      516.12     15.66 o 
  -1  -4  10      443.04      446.73     14.53 o 
   0  -4  10       30.69       35.13      7.04 o 
   1  -4  10      288.70      293.15      9.54 o 
   2  -4  10      122.44      127.41      6.11 o 
   3  -4  10       28.20       22.75      6.04 o 
   4  -4  10       85.04       55.64     16.61 o 
   5  -4  10       55.34       30.03      9.19 o 
  -7  -3  10        0.01        4.71      3.90 o 
  -6  -3  10      160.38      162.10     14.36 o 
  -5  -3  10      226.28      201.29     10.07 o 
  -4  -3  10        0.10        3.00      2.03 o 
  -3  -3  10      203.91      208.60      6.62 o 
  -2  -3  10      615.18      605.26     14.47 o 
  -1  -3  10      284.19      282.98     11.31 o 
   0  -3  10      212.23      212.95     11.90 o 
   1  -3  10      273.75      267.69      5.79 o 
   2  -3  10       25.56       34.07      7.11 o 
   3  -3  10        0.71        3.34      2.36 o 
   4  -3  10      116.76      132.19     10.14 o 
   5  -3  10       40.83       27.79     10.62 o 
  -7  -2  10        3.85        2.76      2.21 o 
  -6  -2  10      114.61      106.83      9.85 o 
  -5  -2  10       96.81      113.12      5.70 o 
  -4  -2  10       16.01       19.57      3.92 o 
  -3  -2  10      118.33      117.27      5.18 o 
  -2  -2  10      472.61      502.37     14.41 o 
  -1  -2  10      210.56      197.16     10.38 o 
   0  -2  10       46.20       47.61      5.00 o 
   1  -2  10      119.49      130.07      6.51 o 
   2  -2  10       94.84      101.44      6.87 o 
   3  -2  10       20.42       15.22      4.48 o 
   4  -2  10      232.53      223.23     10.53 o 
   5  -2  10      139.83      136.12     22.21 o 
  -7  -1  10        4.51        2.29      2.84 o 
  -6  -1  10       66.21       63.21      5.74 o 
  -5  -1  10      209.83      222.89     15.79 o 
  -4  -1  10       67.98       74.19      5.68 o 
  -3  -1  10      379.29      354.90     14.17 o 
  -2  -1  10     1341.64     1318.51     52.94 o 
  -1  -1  10      177.57      166.66      9.59 o 
   0  -1  10       18.27       29.15      6.93 o 
   1  -1  10      595.19      595.30     26.44 o 
   2  -1  10      555.43      562.07     33.18 o 
   3  -1  10       12.19        7.51      3.11 o 
   4  -1  10      219.14      230.65     16.65 o 
   5  -1  10      238.09      216.41     12.94 o 
  -7   0  10        1.25        4.17      3.26 o 
  -6   0  10      154.97      151.26      5.90 o 
  -5   0  10      466.46      470.93     15.40 o 
  -4   0  10      255.97      266.57     10.86 o 
  -3   0  10      106.82       92.41     13.92 o 
  -2   0  10      573.39      530.62     26.89 o 
  -1   0  10       87.06      106.30      5.77 o 
   0   0  10        0.75        3.45      2.50 o 
   1   0  10      900.24      887.14     38.69 o 
   2   0  10      965.77      959.36     18.49 o 
   3   0  10       22.42       19.18      5.72 o 
   4   0  10       89.22       96.38      6.50 o 
   5   0  10      236.73      220.46     12.80 o 
  -7   1  10       45.92       59.95     11.93 o 
  -6   1  10      132.41      132.17     13.79 o 
  -5   1  10      738.61      760.89     22.22 o 
  -4   1  10      396.16      420.77     28.58 o 
  -3   1  10       35.99       36.74      5.93 o 
  -2   1  10      510.97      498.69     14.33 o 
  -1   1  10      828.07      844.16     18.48 o 
   0   1  10       83.82       86.39      5.32 o 
   1   1  10      333.20      320.94     10.99 o 
   2   1  10      715.67      728.27     31.13 o 
   3   1  10       49.56       38.73      8.25 o 
   4   1  10       13.08       16.73      4.58 o 
   5   1  10      260.65      300.34     27.53 o 
  -7   2  10      106.03       98.04     24.07 o 
  -6   2  10       57.24       36.83      6.51 o 
  -5   2  10      573.43      580.71     24.64 o 
  -4   2  10      377.13      375.30     11.93 o 
  -3   2  10       26.80       27.18      5.31 o 
  -2   2  10      396.15      395.38      8.45 o 
  -1   2  10     1787.95     1822.99     29.04 o 
   0   2  10      331.92      354.53     29.49 o 
   1   2  10       64.60       75.55     14.23 o 
   2   2  10      601.51      615.63     22.93 o 
   3   2  10      298.38      248.62     12.62 o 
   4   2  10        0.00        4.50      3.15 o 
  -6   3  10       10.37       10.04      4.51 o 
  -5   3  10      222.07      202.92     11.78 o 
  -4   3  10      532.10      543.55     23.92 o 
  -3   3  10      208.30      207.09     12.64 o 
  -2   3  10      240.29      246.28      7.63 o 
  -1   3  10     1438.55     1461.38     17.59 o 
   0   3  10      438.33      411.32     15.89 o 
   1   3  10        0.38       17.48     12.93 o 
   2   3  10      276.73      251.70     17.88 o 
   3   3  10      563.72      589.44     17.08 o 
   4   3  10       10.23       12.56      6.14 o 
  -6   4  10       35.30       15.57      9.60 o 
  -5   4  10      124.05      113.48     15.37 o 
  -4   4  10      594.56      632.63     21.57 o 
  -3   4  10      245.27      239.54     11.86 o 
  -2   4  10      129.93      122.96      8.41 o 
  -1   4  10      823.23      829.61     33.66 o 
   0   4  10      597.73      606.71     23.89 o 
   1   4  10       25.15       27.86      5.88 o 
   2   4  10      179.98      182.50     18.46 o 
   3   4  10      413.46      461.57     24.77 o 
  -5   5  10        7.97        6.83      3.70 o 
  -4   5  10      275.61      296.61     33.72 o 
  -3   5  10      167.48      168.91      9.72 o 
  -2   5  10        4.73        5.35      3.25 o 
  -1   5  10      111.35      122.68      6.38 o 
   0   5  10      363.25      393.36     33.63 o 
   1   5  10       51.51       51.26     14.80 o 
   2   5  10       68.71       61.89     16.17 o 
   3   5  10      249.27      241.00     17.28 o 
  -4   6  10       89.77       84.99     15.78 o 
  -3   6  10      208.23      175.67      9.62 o 
  -2   6  10       77.71       66.55     10.29 o 
  -1   6  10       24.07       28.57      6.74 o 
   0   6  10      333.33      349.01     22.22 o 
   1   6  10       90.42       82.90     17.64 o 
   2   6  10       56.05       40.17     13.36 o 
  -2   7  10       54.73       52.68     15.54 o 
  -1   7  10       34.67       26.01      8.83 o 
   0   7  10      125.98      124.83     32.20 o 
  -2  -8  11      118.93      110.27     16.23 o 
  -1  -8  11        4.13        6.17      3.63 o 
   0  -8  11      207.58      186.09     17.71 o 
  -4  -7  11        5.09       13.88      4.21 o 
  -3  -7  11      214.11      208.87     16.05 o 
  -2  -7  11      363.56      375.27     23.69 o 
  -1  -7  11       33.09       28.52      9.31 o 
   0  -7  11      175.32      203.49     18.66 o 
  -5  -6  11      376.53      369.64     15.53 o 
  -4  -6  11       91.67       82.48      9.67 o 
  -3  -6  11      127.53      121.91     14.59 o 
  -2  -6  11      642.03      649.41     24.34 o 
  -1  -6  11      188.00      215.05     16.35 o 
   0  -6  11       35.43       28.24      8.00 o 
   1  -6  11      418.78      416.85     35.32 o 
  -5  -5  11      367.05      352.58     29.54 o 
  -4  -5  11       94.83       85.56     13.82 o 
  -3  -5  11      169.11      141.00     14.89 o 
  -2  -5  11      707.96      717.31     24.34 o 
  -1  -5  11      447.80      461.53     15.63 o 
   0  -5  11        1.26        2.63      1.78 o 
   1  -5  11      323.55      333.73     10.74 o 
   2  -5  11      575.34      581.60     34.36 o 
   3  -5  11       81.67       57.77     16.58 o 
  -6  -4  11        0.99        5.28      3.39 o 
  -5  -4  11      256.39      262.75     34.29 o 
  -4  -4  11      197.37      215.82     11.54 o 
  -3  -4  11        0.85        3.80      2.22 o 
  -2  -4  11      226.44      210.54     10.56 o 
  -1  -4  11      624.37      601.33     18.47 o 
   0  -4  11       86.66       79.91      9.51 o 
   1  -4  11      105.99      120.44      9.11 o 
   2  -4  11      407.55      386.68     12.58 o 
   3  -4  11      124.53       88.61     20.41 o 
   4  -4  11       28.53       30.65     13.06 o 
  -6  -3  11        5.09        7.41      2.68 o 
  -5  -3  11      245.29      253.15     17.57 o 
  -4  -3  11      388.76      416.54     22.65 o 
  -3  -3  11      175.42      176.44     11.04 o 
  -2  -3  11       36.42       40.90      8.82 o 
  -1  -3  11      580.26      564.62     12.98 o 
   0  -3  11      194.04      220.05     13.27 o 
   1  -3  11      107.18      112.08     22.15 o 
   2  -3  11      328.42      318.54     18.85 o 
   3  -3  11      251.38      236.88     16.67 o 
  -6  -2  11       12.91        3.94      3.67 o 
  -5  -2  11      140.81      139.46     16.85 o 
  -4  -2  11      451.57      439.68     15.91 o 
  -3  -2  11      167.85      168.61      9.85 o 
  -2  -2  11      124.14      117.10      8.68 o 
  -1  -2  11      511.00      512.50      9.84 o 
   0  -2  11      119.24      111.50      7.05 o 
   1  -2  11       73.52       69.70      8.24 o 
   2  -2  11      149.36      147.00      9.17 o 
   3  -2  11      147.14      133.99     18.47 o 
   4  -2  11        2.87        0.56      3.08 o 
  -6  -1  11        7.02       15.45      4.98 o 
  -5  -1  11       26.46       23.80      6.35 o 
  -4  -1  11      326.74      342.15     16.82 o 
  -3  -1  11      255.83      226.06     11.20 o 
  -2  -1  11        4.37        7.70      3.61 o 
  -1  -1  11       53.27       72.66      7.55 o 
   0  -1  11       49.82       45.79      5.48 o 
   1  -1  11        0.81        2.40      3.82 o 
   2  -1  11      208.46      200.32      8.92 o 
   3  -1  11      141.28      142.33      7.92 o 
   4  -1  11       27.53       26.62     10.05 o 
  -6   0  11       12.58       10.96      4.47 o 
  -5   0  11       51.77       50.53      9.63 o 
  -4   0  11      439.95      428.01     15.64 o 
  -3   0  11      149.85      151.99      8.35 o 
  -2   0  11       63.24       54.28      5.22 o 
  -1   0  11      181.73      183.00      7.56 o 
   0   0  11      243.47      259.81     14.24 o 
   1   0  11       17.08       16.67      4.65 o 
   2   0  11      259.01      234.57     10.11 o 
   3   0  11      132.68      135.29      8.76 o 
   4   0  11       32.96       33.96     10.01 o 
  -6   1  11       48.44       38.08      8.40 o 
  -5   1  11       25.02       14.92      5.53 o 
  -4   1  11      169.84      177.59     24.80 o 
  -3   1  11       22.33       26.69      6.58 o 
  -2   1  11       38.11       30.82      6.45 o 
  -1   1  11      421.34      422.94     13.26 o 
   0   1  11      408.32      396.97     16.10 o 
   1   1  11       10.34        7.85      3.27 o 
   2   1  11      267.89      277.39     13.21 o 
   3   1  11      211.21      187.03     18.44 o 
   4   1  11       15.52       12.73      4.89 o 
  -6   2  11      109.78       99.51     14.54 o 
  -5   2  11       53.01       37.74      7.12 o 
  -4   2  11      150.34      144.21     10.13 o 
  -3   2  11       92.74       82.93     12.97 o 
  -2   2  11        0.09        6.29      2.87 o 
  -1   2  11      372.20      374.00     28.24 o 
   0   2  11      265.88      276.80     20.47 o 
   1   2  11        0.16        4.17      2.83 o 
   2   2  11      150.03      142.71     18.52 o 
   3   2  11      345.08      322.26     39.76 o 
  -5   3  11       28.69       10.72      3.46 o 
  -4   3  11      175.62      168.89      9.36 o 
  -3   3  11      331.85      347.55     16.05 o 
  -2   3  11       34.29       41.57      4.68 o 
  -1   3  11      234.28      231.07      7.92 o 
   0   3  11      381.46      372.04     14.71 o 
   1   3  11       24.41       17.86      5.39 o 
   2   3  11       39.06       34.87     10.08 o 
   3   3  11      361.11      372.11     22.38 o 
  -5   4  11       11.98        9.22      4.15 o 
  -4   4  11      170.44      177.97     11.54 o 
  -3   4  11      450.50      456.28     22.97 o 
  -2   4  11      108.29      101.23      7.56 o 
  -1   4  11       49.63       30.24     15.87 o 
   0   4  11      276.05      245.64     39.47 o 
   1   4  11      132.85      147.22     15.67 o 
   2   4  11        5.51        7.79      4.02 o 
  -4   5  11      165.26      132.36     15.92 o 
  -3   5  11      531.42      505.24     17.91 o 
  -2   5  11      206.54      197.83     10.61 o 
  -1   5  11        2.77        8.17      3.24 o 
   0   5  11      271.59      279.55     33.70 o 
   1   5  11      235.58      225.99     15.98 o 
  -1   6  11        3.60        3.26      1.73 o 
  -1  -7  12      118.63      114.14     21.08 o 
  -3  -6  12        3.94       -3.84      3.84 o 
  -2  -6  12      247.79      228.83     12.52 o 
  -1  -6  12      335.06      362.94     14.58 o 
   0  -6  12       34.13       23.53      7.15 o 
   1  -6  12       68.63       70.36     11.01 o 
  -4  -5  12      287.22      295.81     29.50 o 
  -3  -5  12       38.32       31.11      7.16 o 
  -2  -5  12      166.94      168.54     12.45 o 
  -1  -5  12      480.67      498.44     41.42 o 
   0  -5  12      131.69      123.38     20.82 o 
   1  -5  12       23.14       34.60      5.95 o 
  -5  -4  12      317.94      276.58     17.78 o 
  -4  -4  12      663.09      668.01     25.82 o 
  -3  -4  12      162.44      153.76     15.59 o 
  -2  -4  12       73.04       76.94      6.80 o 
  -1  -4  12      643.38      687.38     13.98 o 
   0  -4  12      406.72      385.65     26.16 o 
   1  -4  12        2.11        2.80      2.84 o 
   2  -4  12      200.61      167.96     11.89 o 
  -5  -3  12      156.64      144.36     13.39 o 
  -4  -3  12      550.65      508.38     17.14 o 
  -3  -3  12      296.56      294.88     15.34 o 
  -2  -3  12        1.51        2.57      2.23 o 
  -1  -3  12      424.40      421.15     15.60 o 
   0  -3  12      598.50      615.80     17.75 o 
   1  -3  12       51.11       53.66     22.04 o 
   2  -3  12      102.19      108.34     13.11 o 
  -5  -2  12        0.09        4.35      2.24 o 
  -4  -2  12      256.23      241.42     21.19 o 
  -3  -2  12      479.51      496.85     17.17 o 
  -2  -2  12       76.71       71.53     10.76 o 
  -1  -2  12      217.03      220.29     10.55 o 
   0  -2  12      790.03      742.59     25.02 o 
   1  -2  12      238.14      229.69     18.41 o 
   2  -2  12       38.94       39.75     13.52 o 
   3  -2  12      347.94      321.56     20.55 o 
  -5  -1  12       17.48       10.90      3.59 o 
  -4  -1  12      266.37      267.55     17.53 o 
  -3  -1  12      670.38      668.24     29.28 o 
  -2  -1  12       96.01      101.50      5.72 o 
  -1  -1  12      184.16      190.70      7.49 o 
   0  -1  12      530.59      518.82     23.10 o 
   1  -1  12      293.40      286.47     18.08 o 
   2  -1  12       22.74       26.21      9.06 o 
   3  -1  12      142.07      137.57     12.37 o 
  -5   0  12      115.83      113.88     19.82 o 
  -4   0  12        9.73       11.95      3.10 o 
  -3   0  12      228.96      229.65     11.85 o 
  -2   0  12       47.06       53.03      8.36 o 
  -1   0  12       34.47       32.22      8.72 o 
   0   0  12      278.22      273.03     14.11 o 
   1   0  12      317.30      312.06     20.51 o 
   2   0  12        3.08       10.57      3.25 o 
  -5   1  12       77.73       49.80     13.66 o 
  -4   1  12       19.50        9.44      5.10 o 
  -3   1  12      208.08      200.79     11.57 o 
  -2   1  12      163.30      153.41      8.48 o 
  -1   1  12        6.36        6.44      4.34 o 
   0   1  12      128.09      119.85     11.36 o 
   1   1  12      177.08      216.95     27.43 o 
   2   1  12       34.42       35.25      8.88 o 
  -4   2  12       24.43       20.13      5.76 o 
  -3   2  12      162.11      163.54      9.48 o 
  -2   2  12      284.79      279.43     17.97 o 
  -1   2  12        7.13        8.46      3.41 o 
   0   2  12      158.95      118.15     21.48 o 
   1   2  12      161.52      156.20     11.79 o 
   2   2  12       41.11       45.32     11.34 o 
  -4   3  12       15.88        8.03      4.15 o 
  -3   3  12      113.69      133.20     11.99 o 
  -2   3  12      157.57      153.57      7.78 o 
  -1   3  12        0.30        3.09      3.09 o 
   0   3  12      157.84      131.04     14.40 o 
   1   3  12      180.66      214.36     38.30 o 
  -2   4  12      137.20      111.64     17.69 o 
  -1   4  12        0.73        1.62      2.40 o 
   0   4  12      112.44      125.63     23.78 o 
  -2  -4  13       10.17        6.37      3.53 o 
  -1  -4  13      100.29      115.41     17.08 o 
   0  -4  13      149.47       62.36     30.84 o 
  -3  -3  13      275.89      272.95     16.33 o 
  -2  -3  13       65.69       54.99     10.10 o 
  -1  -3  13       59.28       44.75      9.28 o 
   0  -3  13      299.93      252.91     15.86 o 
  -3  -2  13      390.97      366.03     13.43 o 
  -2  -2  13      159.41      155.46      7.95 o 
  -1  -2  13        4.22        6.06      3.22 o 
   0  -2  13      263.26      266.48     12.93 o 
   1  -2  13      273.29      276.96     19.51 o 
  -3  -1  13      269.39      291.02     11.02 o 
  -2  -1  13      362.85      345.80     17.36 o 
  -1  -1  13       40.40       46.92      6.55 o 
   0  -1  13      157.56      155.10     10.38 o 
   1  -1  13      482.26      465.15     19.17 o 
  -3   0  13      329.79      322.69     14.71 o 
  -2   0  13      568.43      527.39     20.89 o 
  -1   0  13      124.51      133.48     13.40 o 
   0   0  13       68.54       57.16     16.49 o 
  -2   1  13      435.46      423.88     16.26 o 
  -1   1  13      187.97      162.21     21.22 o 
   0   1  13        9.97        9.84      4.62 o 
                                                 
